# Supplementary material for: Efficient generation of transgenic cattle using the DNA transposon and their analysis by next-generation sequencing
Source: Sci Rep. 2016 Jun 21;6:27185. doi: 10.1038/srep27185 (PMC4914850; doi:10.1038/srep27185)
Supplement: Supplementary Table 1 [file srep27185-s2.xls]

## Sheet: Sheet1
Genomic PCR on transgene integration site (Yello box: for exogenous (transgene) gene, White box: for endogenous gene)
I.D.	No.	Chromosome		Primer sequences(5' - 3')
SNU-SB-1	1	4	F	TGGAGTCTGCAAACAGGTGT
			R	CTCTAGATGGCCAGATCTAG
	2	21	F	GTACACTGGCAACAACCACA
			R	AGGCACAGTCAACTTAGTGT
	3	26	F	CGTGTTTACAGTCAGTGCAG
			R	AGGCACAGTCAACTTAGTGT
SNU-PB-1	1	1	F	TTTTGACTCACGCGGTCGTT
			R	ATGGTTAACAAAGGGAATGTGG
	2	2	F	GCTTGGATCCCTCGAGTTAA
			R	CATGAACCAAAGATTCTTCAGGC
	3	3	F	GCTAACACCTATCCTGCTCA
			R	TTTTGACTCACGCGGTCGTT
	4	4	F	TCATCTTGGTGGTGGTGATT
			R	TTTTGACTCACGCGGTCGTT
	5	5	F	TTTTGACTCACGCGGTCGTT
			R	TTGCACACACCTTGAGTAAG
	6	6-1	F	CCATGGTCCCAGGAAATACA
			R	GAGAGGATATGCTCATCGTC
	7	6-2	F	TGTGGTGTCAGAATGTCTGA
			R	GCCAAAGTTGTTTCTGACTG
	8	7	F	GCTTGGATCCCTCGAGTTAA
			R	CTGCTGTTTCCTAACAGGAG
	9	14	F	TTTTGACTCACGCGGTCGTT
			R	GGCAGTCCATTTGAACTATTGA
	10	17	F	GCTGGATTCTAGAAACACCG
			R	TTTTGACTCACGCGGTCGTT
	11	22	F	TAGAGGAGTGGTGGACATGT
			R	TTTTGACTCACGCGGTCGTT
	12	25	F	GAGAGAAGGCTCCTGATCCA
			R	TTTTGACTCACGCGGTCGTT
	13	26	F	CAATCTCTTGAGCAGCCTCT
			R	GCCAAAGTTGTTTCTGACTG
	14	GJ059980.1	F	TCATTCTATGAGGCCACCAT
			R	TTTTGACTCACGCGGTCGTT
	15	X	F	ATACGCAAAGGCGAGATCGA
			R	TTTTGACTCACGCGGTCGTT
SNU-PB-2	1	3-1	F	GAGTTGGGGTATTGTTCTTGG
			R	TTTTGACTCACGCGGTCGTT
	2	3-2	F	AATGATGGCAAGCCCTCATC
			R	TTTTGACTCACGCGGTCGTT
	3	5-1	F	TTTTGACTCACGCGGTCGTT
			R	ATGAATCCTGCCCTAAAGTG
	4	5-2	F	CTTCACGGAATTTGGGGTAT
			R	TTTTGACTCACGCGGTCGTT
	5	5-3	F	TTTTGACTCACGCGGTCGTT
			R	CCACTCCAGTATTCTTGCCT
	6	6	F	CTTGGCTGCTTATCGGATTG
			R	GCTTGGATCCCTCGAGTTAA
	7	7	F	TTTTGACTCACGCGGTCGTT
			R	TACAGAGCATGCCCTAGTTC
	8	9	F	CACCCTGAGTTCTGTATTCC
			R	TTTTGACTCACGCGGTCGTT
	9	10	F	GTTGGTTGGTTTGAATCAGGA
			R	TTTTGACTCACGCGGTCGTT
	10	11-1	F	AGGCAATGTAACAACCTTCT
			R	TTTTGACTCACGCGGTCGTT
	11	11-2	F	GACACTGAGATCTGACTGTC
			R	TTTTGACTCACGCGGTCGTT
	12	15	F	TGCTTCCACTCCCACTTAAG
			R	TTTTGACTCACGCGGTCGTT
	13	18	F	CATCAACCAAGCTTAGAGGT
			R	TTTTGACTCACGCGGTCGTT
	14	X-1	F	GCACCGAGCAACAAAAAAGG
			R	TTTTGACTCACGCGGTCGTT
	15	X-2	F	TTCCACTGGGGTCTAACTCT
			R	TTTTGACTCACGCGGTCGTT
Genomic DNA-PCR
SNU-SB-1			1F	TCTGCTAACCATGTTCATGCC
			1R	AAGAAGATGGTGCGCTCCTG
			2F	GGGCAACGTGCTGGTTATTG
			2R	ACTTGAAGAAGTCGTGCTGC
SNU-PB-1			F	GCTCTAGAGCCTCTGCTAA
			R	TTGTGGATCTCGCCCTTCAG
SNU-PB-2			F	CAGCCAAGGTCTGTAGCTAC
			R	CACTTCCTCCAGAGGTTTGA
RT-PCR
GFP			F	AACGGCCACAAGTTCAGCGT
			R	TCACCTTGATGCCGTTCTTC
RFP			F	AACGGCCACGAGTTCGAGAT
			R	TTGTGGATCTCGCCCTTCAG
GAPDH			F	TGCACCACCAACTGCTTGGC
			R	CACGTTGGGAGTGGGGACGC
