# Supplementary material for: Efficient generation of transgenic cattle using the DNA transposon and their analysis by next-generation sequencing
Source: Sci Rep. 2016 Jun 21;6:27185. doi: 10.1038/srep27185 (PMC4914850; doi:10.1038/srep27185)
Supplement: Supplementary Table 2 [file srep27185-s3.xls]

## Sheet: SNV_Description
[SAMPLE_ID].GT: Genotype
[SAMPLE_ID].AD: Allelic depths for the ref and alt alleles in the order listed
[SAMPLE_ID].DP: Approximate read depth (reads with MQ=255 or with bad mates are filtered)
http://snpeff.sourceforge.net/SnpEff_manual.html#input
Here is a description of the meaning of each sub-field.
Allele (or ALT): In case of multiple ALT fields, this helps to identify which ALT we are referring to. E.g.:
#CHROM POS ID REF ALT QUAL FILTER INFO
chr1 123456 . C A . . ANN=A|...
chr1 234567 . A G,T . . ANN=G|... , T|...
In case of cancer sample, when comparing somatic versus germline using a non-standard reference (e.g. one of the ALTs is the reference) the format should be ALT-REFERENCE. E.g.:
#CHROM POS ID REF ALT QUAL FILTER INFO
chr1 123456 . A C,G . . ANN=G-C|...
Compound variants: two or more variants affecting the annotations (e.g. two consecutive SNPs conforming a MNP, two consecutive frame_shift variants that “recover” the frame). In this case, the Allele field should include a reference to the other variant/s included in the annotation:
#CHROM POS ID REF ALT QUAL FILTER INFO
chr1 123456 . A T . . ANN=T|...
chr1 123457 . C G . . ANN=C-chr1:123456_A>T|...
Annotation (a.k.a. effect): Annotated using Sequence Ontology terms. Multiple effects can be concatenated using ‘&’.
#CHROM POS ID REF ALT QUAL FILTER INFO
chr1 123456 . C A . . ANN=A|intron_variant&nc_transcript_variant|...
Putative_impact: A simple estimation of putative impact / deleteriousness : {HIGH, MODERATE, LOW, MODIFIER}
Gene Name: Common gene name (HGNC). Optional: use closest gene when the variant is “intergenic”.
Gene ID: Gene ID
Feature type: Which type of feature is in the next field (e.g. transcript, motif, miRNA, etc.). It is preferred to use Sequence Ontology (SO) terms, but ‘custom’ (user defined) are allowed. ANN=A|stop_gained|HIGH|||transcript|... Tissue specific features may include cell type / tissue information separated by semicolon e.g.: ANN=A|histone_binding_site|LOW|||H3K4me3:HeLa-S3|...
Feature ID: Depending on the annotation, this may be: Transcript ID (preferably using version number), Motif ID, miRNA, ChipSeq peak, Histone mark, etc. Note: Some features may not have ID (e.g. histone marks from custom Chip-Seq experiments may not have a unique ID).
Transcript biotype: The bare minimum is at least a description on whether the transcript is {“Coding”, “Noncoding”}. Whenever possible, use ENSEMBL biotypes.
Rank / total: Exon or Intron rank / total number of exons or introns.
HGVS.c: Variant using HGVS notation (DNA level)
HGVS.p: If variant is coding, this field describes the variant using HGVS notation (Protein level). Since transcript ID is already mentioned in ‘feature ID’, it may be omitted here.
cDNA_position / cDNA_len: Position in cDNA and trancript’s cDNA length (one based).
CDS_position / CDS_len: Position and number of coding bases (one based includes START and STOP codons).
Protein_position / Protein_len: Position and number of AA (one based, including START, but not STOP).
Distance to feature: All items in this field are options, so the field could be empty. Up/Downstream: Distance to first / last codon Intergenic: Distance to closest gene Distance to closest Intron boundary in exon (+/- up/downstream). If same, use positive number. Distance to closest exon boundary in Intron (+/- up/downstream) Distance to first base in MOTIF Distance to first base in miRNA Distan…
Errors, Warnings or Information messages: Add errors, warnings or informative message that can affect annotation accuracy. It can be added using either ‘codes’ (as shown in column 1, e.g. W1) or ‘message types’ (as shown in column 2, e.g. WARNING_REF_DOES_NOT_MATCH_GENOME). All these errors, warnings or information messages messages are optional.
Code	Message type	Description / Notes
E1	ERROR_CHROMOSOME_NOT_FOUND	Chromosome does not exists in reference genome database. Typically indicates a mismatch between the chromosome names in the input file and the chromosome names used in the reference genome.
E2	ERROR_OUT_OF_CHROMOSOME_RANGE	The variant’s genomic coordinate is greater than chromosome's length.
W1	WARNING_REF_DOES_NOT_MATCH_GENOME	This means that the ‘REF’ field in the input VCF file does not match the reference genome. This warning may indicate a conflict between input data and data from reference genome (for instance is the input VCF was aligned to a different reference genome).
W2	WARNING_SEQUENCE_NOT_AVAILABLE	Reference sequence is not available, thus no inference could be performed.
W3	WARNING_TRANSCRIPT_INCOMPLETE	A protein coding transcript having a non-multiple of 3 length. It indicates that the reference genome has missing information about this particular transcript.
W4	WARNING_TRANSCRIPT_MULTIPLE_STOP_CODONS	A protein coding transcript has two or more STOP codons in the middle of the coding sequence (CDS). This should not happen and it usually means the reference genome may have an error in this transcript.
W5	WARNING_TRANSCRIPT_NO_START_CODON	A protein coding transcript does not have a proper START codon. It is rare that a real transcript does not have a START codon, so this probably indicates an error or missing information in the reference genome.
I1	INFO_REALIGN_3_PRIME	Variant has been realigned to the most 3-prime position within the transcript. This is usually done to to comply with HGVS specification to always report the most 3-prime annotation.
I2	INFO_COMPOUND_ANNOTATION	This effect is a result of combining more than one variants (e.g. two consecutive SNPs that conform an MNP, or two consecutive frame_shift variants that compensate frame).
I3	INFO_NON_REFERENCE_ANNOTATION	An alternative reference sequence was used to calculate this annotation (e.g. cancer sample comparing somatic vs. germline).

## Sheet: SNV
#CHROM	POS	REF	ALT	SNU-PB-1 (Blood)-4 months old.GT	SNU-SB-1 (Blood)-10months old.GT	Wild Type- 24 months old.GT	SNU-PB-2 (Blood) -2 months old.GT	SNU-PB-1 (Blood)-4 months old.AD	SNU-SB-1 (Blood)-10months old.AD	Wild Type- 24 months old.AD	SNU-PB-2 (Blood) -2 months old.AD	SNU-PB-1 (Blood)-4 months old.DP	SNU-SB-1 (Blood)-10months old.DP	Wild Type- 24 months old.DP	SNU-PB-2 (Blood) -2 months old.DP	Allele	Effect	Putative_impact	Gene Name	Gene ID	Feature type	Feature ID	Transcript biotype	Rank / total	HGVS.c	HGVS.p	cDNA_position	cDNA_len	CDS_position	CDS_len	Protein_position	Protein_len	Distance to feature	Errors, Warnings or Information messages
1	4257531	T	A	0/0	0/0	0/1	0/0	19,0	17,0	11,6	21,0	19	17	17	21	A	splice_donor_variant&intron_variant	HIGH	ENSBTAG00000044154	ENSBTAG00000044154	transcript	ENSBTAT00000061561	protein_coding	1	c.167+1A>T	.	-1	-1	-1	-1	-1	-1	0	WARNING_TRANSCRIPT_NO_START_CODON
1	41998634	G	GA	0/0	0/0	0/1	0/0	12,0	16,0	14,7	15,0	12	18	23	15	GA	frameshift_variant	HIGH	ENSBTAG00000047095	ENSBTAG00000047095	transcript	ENSBTAT00000064175	protein_coding	1	c.692dupA	p.Ser232fs	693	930	693	930	231	309	0	WARNING_TRANSCRIPT_NO_START_CODON&INFO_REALIGN_3_PRIME
1	42358520	CA	C	0/0	0/0	0/1	0/0	12,0	23,0	15,8	12,0	12	24	23	13	C	frameshift_variant	HIGH	ENSBTAG00000037820	ENSBTAG00000037820	transcript	ENSBTAT00000054123	protein_coding	1	c.300delA	p.Gln100fs	300	927	300	927	100	308	0	INFO_REALIGN_3_PRIME
1	57268675	C	T	0/0	0/0	0/1	0/0	22,0	25,0	6,6	20,0	22	25	12	20	T	stop_gained	HIGH	TMPRSS7	ENSBTAG00000015065	transcript	ENSBTAT00000020053	protein_coding	18	c.2347C>T	p.Arg783*	2347	2590	2347	2490	783	829	0	.
1	58015565	C	G	0/0	0/0	0/1	0/0	24,0	10,0	6,2	15,0	24	10	8	15	G	stop_lost&splice_region_variant	HIGH	ENSBTAG00000040144	ENSBTAG00000040144	transcript	ENSBTAT00000056936	protein_coding	4	c.692G>C	p.Ter231Serext*?	692	693	692	693	231	230	0	WARNING_TRANSCRIPT_NO_START_CODON
1	59332707	G	A	0/0	0/0	0/1	0/0	20,0	12,0	11,9	14,0	20	12	20	14	A	stop_gained	HIGH	DRD3	ENSBTAG00000002132	transcript	ENSBTAT00000002768	protein_coding	2	c.298C>T	p.Arg100*	298	1104	298	1104	100	367	0	.
1	69652189	G	A	1/1	1/1	0/1	1/1	0,19	0,17	10,11	0,14	19	17	21	14	A	splice_acceptor_variant&intron_variant	HIGH	KALRN	ENSBTAG00000002640	transcript	ENSBTAT00000032306	protein_coding	43	c.5399-1G>A	.	-1	-1	-1	-1	-1	-1	0	WARNING_TRANSCRIPT_NO_START_CODON
1	81161155	C	CA	0/0	0/0	0/1	0/0	18,0	14,0	15,11	12,0	18	16	28	13	CA	frameshift_variant	HIGH	FETUB	ENSBTAG00000017531	transcript	ENSBTAT00000023309	protein_coding	5	c.621dupT	p.Val208fs	723	1434	621	1164	207	387	0	.
1	81855070	T	TA	0/0	0/0	0/1	0/0	25,0	11,0	8,8	24,0	26	11	17	24	TA	splice_acceptor_variant&intron_variant	HIGH	ENSBTAG00000047841	ENSBTAG00000047841	transcript	ENSBTAT00000065408	protein_coding	2	c.346-3_346-2insA	.	-1	-1	-1	-1	-1	-1	0	WARNING_TRANSCRIPT_NO_START_CODON
1	81855070	T	TA	0/0	0/0	0/1	0/0	25,0	11,0	8,8	24,0	26	11	17	24	TA	downstream_gene_variant	MODIFIER	5S_rRNA	ENSBTAG00000043831	transcript	ENSBTAT00000060823	rRNA	-1	n.*115_*115insT	.	-1	-1	-1	-1	-1	-1	1799	.
1	81855070	T	TA	0/0	0/0	0/1	0/0	25,0	11,0	8,8	24,0	26	11	17	24	TA	intron_variant	MODIFIER	ENSBTAG00000011305	ENSBTAG00000011305	transcript	ENSBTAT00000015016	protein_coding	5	c.520+2299_520+2300insT	.	-1	-1	-1	-1	-1	-1	0	WARNING_TRANSCRIPT_NO_STOP_CODON
1	81855070	T	TA	0/0	0/0	0/1	0/0	25,0	11,0	8,8	24,0	26	11	17	24	TA	intron_variant	MODIFIER	ENSBTAG00000011305	ENSBTAG00000011305	transcript	ENSBTAT00000056588	protein_coding	4	c.451+2299_451+2300insT	.	-1	-1	-1	-1	-1	-1	0	WARNING_TRANSCRIPT_NO_START_CODON
1	104146874	G	GT	0/1	0/1	1/1	0/1	8,9	8,4	0,9	10,2	17	12	9	14	GT	frameshift_variant	HIGH	ENSBTAG00000018312	ENSBTAG00000018312	transcript	ENSBTAT00000024367	protein_coding	1	c.179dupT	p.Val61fs	251	744	180	423	60	140	0	INFO_REALIGN_3_PRIME
1	152880457	C	T	0/0	0/0	1/1	0/0	16,0	20,0	0,21	12,0	16	20	21	12	T	stop_gained	HIGH	ETS2	ENSBTAG00000009214	transcript	ENSBTAT00000012144	protein_coding	1	c.4C>T	p.Gln2*	4	1638	4	1347	2	448	0	.
10	10077206	G	A	0/0	0/0	0/1	0/0	25,0	15,0	6,7	23,0	25	15	13	23	A	splice_acceptor_variant&intron_variant	HIGH	BHMT2	ENSBTAG00000038234	transcript	ENSBTAT00000048928	protein_coding	5	c.457-1G>A	.	-1	-1	-1	-1	-1	-1	0	.
10	21350620	A	G	0/0	0/0	1/1	0/0	10,0	6,0	0,12	10,0	10	6	12	10	G	splice_acceptor_variant&intron_variant	HIGH	MYH7	ENSBTAG00000040053	transcript	ENSBTAT00000007359	protein_coding	1	c.-18-2A>G	.	-1	-1	-1	-1	-1	-1	0	.
10	21350620	A	G	0/0	0/0	1/1	0/0	10,0	6,0	0,12	10,0	10	6	12	10	G	downstream_gene_variant	MODIFIER	MYH7	ENSBTAG00000009703	transcript	ENSBTAT00000061306	protein_coding	-1	c.*5802A>G	.	-1	-1	-1	-1	-1	-1	4996	.
10	23408118	G	GA	0/0	0/0	0/1	0/0	6,0	6,0	5,7	10,0	6	6	12	11	GA	frameshift_variant	HIGH	ENSBTAG00000047091	ENSBTAG00000047091	transcript	ENSBTAT00000054037	protein_coding	2	c.174dupT	p.Pro59fs	174	330	174	330	58	109	0	WARNING_TRANSCRIPT_NO_STOP_CODON
10	23498346	C	T	0/1	0/1	1/1	0/1	11,7	14,10	0,2	7,3	18	24	2	10	T	stop_gained	HIGH	ENSBTAG00000046897	ENSBTAG00000046897	transcript	ENSBTAT00000064178	protein_coding	2	c.125G>A	p.Trp42*	125	369	125	369	42	122	0	WARNING_TRANSCRIPT_NO_STOP_CODON
10	24008510	CACTT	C	0/1	0/1	0/0	0/1	15,6	12,4	4,0	11,7	21	18	4	23	C	frameshift_variant	HIGH	ENSBTAG00000039038	ENSBTAG00000039038	transcript	ENSBTAT00000051943	protein_coding	3	c.323_326delACTT	p.Tyr108fs	323	339	323	339	108	112	0	WARNING_TRANSCRIPT_NO_START_CODON&INFO_REALIGN_3_PRIME
10	24283727	A	G	0/0	0/0	0/1	0/0	11,0	15,0	2,4	14,0	11	15	6	14	G	start_lost	HIGH	ENSBTAG00000047690	ENSBTAG00000047690	transcript	ENSBTAT00000065378	protein_coding	1	c.2T>C	p.Met1?	152	767	2	450	1	149	0	.
10	25090376	G	A	0/0	0/0	0/1	0/0	15,0	11,0	8,8	7,0	15	11	16	7	A	stop_gained	HIGH	ENSBTAG00000045883	ENSBTAG00000045883	transcript	ENSBTAT00000064415	protein_coding	2	c.165G>A	p.Trp55*	165	477	165	477	55	158	0	WARNING_TRANSCRIPT_NO_STOP_CODON
10	25303573	G	A	0/0	0/0	0/1	0/0	15,0	10,0	10,4	30,0	15	10	14	30	A	stop_gained	HIGH	ENSBTAG00000046643	ENSBTAG00000046643	transcript	ENSBTAT00000050159	protein_coding	2	c.376C>T	p.Arg126*	411	511	376	408	126	135	0	.
10	26932717	C	T	0/0	0/0	0/1	0/0	14,0	10,0	8,12	14,0	14	10	20	14	T	stop_gained	HIGH	ENSBTAG00000032799	ENSBTAG00000032799	transcript	ENSBTAT00000014647	protein_coding	1	c.215G>A	p.Trp72*	215	927	215	927	72	308	0	WARNING_TRANSCRIPT_NO_START_CODON
10	28048024	A	AT	0/0	0/0	0/1	0/0	15,0	10,0	12,6	14,0	15	13	19	17	AT	frameshift_variant	HIGH	ENSBTAG00000039554	ENSBTAG00000039554	transcript	ENSBTAT00000054281	protein_coding	1	c.95dupT	p.Met33fs	96	957	96	957	32	318	0	WARNING_TRANSCRIPT_NO_START_CODON&INFO_REALIGN_3_PRIME
10	29062616	T	C	0/0	0/0	1/1	0/0	19,0	18,0	0,23	16,0	19	18	23	16	C	splice_acceptor_variant&intron_variant	HIGH	RYR3	ENSBTAG00000025642	transcript	ENSBTAT00000064357	protein_coding	9	c.997-2A>G	.	-1	-1	-1	-1	-1	-1	0	WARNING_TRANSCRIPT_NO_START_CODON
10	29062616	T	C	0/0	0/0	1/1	0/0	19,0	18,0	0,23	16,0	19	18	23	16	C	intron_variant	MODIFIER	RYR3	ENSBTAG00000025642	transcript	ENSBTAT00000036191	protein_coding	10	c.1002+895A>G	.	-1	-1	-1	-1	-1	-1	0	WARNING_TRANSCRIPT_NO_START_CODON
10	60275908	G	GC	0/0	0/0	0/1	0/0	11,0	8,0	11,5	9,0	11	10	17	9	GC	frameshift_variant	HIGH	SLC27A2	ENSBTAG00000004303	transcript	ENSBTAT00000005640	protein_coding	1	c.90dupG	p.Arg31fs	90	2159	90	1863	30	620	0	.
10	104096516	C	T	0/0	0/0	0/1	0/0	11,0	9,0	8,8	7,0	11	9	16	7	T	splice_acceptor_variant&intron_variant	HIGH	PATL2	ENSBTAG00000001558	transcript	ENSBTAT00000002039	protein_coding	3	c.307-1G>A	.	-1	-1	-1	-1	-1	-1	0	WARNING_TRANSCRIPT_NO_START_CODON
10	104096516	C	T	0/0	0/0	0/1	0/0	11,0	9,0	8,8	7,0	11	9	16	7	T	synonymous_variant	LOW	PATL2	ENSBTAG00000001558	transcript	ENSBTAT00000062973	protein_coding	3	c.303G>A	p.Pro101Pro	303	1816	303	1614	101	537	0	WARNING_TRANSCRIPT_NO_START_CODON
11	91090	A	AT	1/1	1/1	0/1	1/1	0,20	0,22	1,8	0,12	21	23	11	14	AT	frameshift_variant	HIGH	ZC3H6	ENSBTAG00000020646	transcript	ENSBTAT00000027514	protein_coding	5	c.646dupA	p.Ile216fs	646	3510	646	3510	216	1169	0	.
11	177581	G	GTAAAAT	1/1	1/1	0/1	1/1	0,15	0,20	12,8	0,11	21	22	24	14	GTAAAAT	splice_donor_variant&intron_variant	HIGH	ZC3H8	ENSBTAG00000015965	transcript	ENSBTAT00000021230	protein_coding	8	c.*20+1_*20+2insTAAAAT	.	-1	-1	-1	-1	-1	-1	0	.
11	506778	G	A	0/1	0/1	0/0	0/1	9,11	7,12	15,0	6,16	20	19	15	22	A	splice_donor_variant&intron_variant	HIGH	ANAPC1	ENSBTAG00000027991	transcript	ENSBTAT00000040371	protein_coding	14	c.1668+1G>A	.	-1	-1	-1	-1	-1	-1	0	.
11	506778	G	A	0/1	0/1	0/0	0/1	9,11	7,12	15,0	6,16	20	19	15	22	A	upstream_gene_variant	MODIFIER	U6	ENSBTAG00000042295	transcript	ENSBTAT00000059287	snRNA	-1	n.-1G>A	.	-1	-1	-1	-1	-1	-1	6	.
11	506778	G	A	0/1	0/1	0/0	0/1	9,11	7,12	15,0	6,16	20	19	15	22	A	intron_variant	MODIFIER	ANAPC1	ENSBTAG00000027991	transcript	ENSBTAT00000066314	protein_coding	13	c.1659+310G>A	.	-1	-1	-1	-1	-1	-1	0	.
11	14281629	C	CA	0/0	0/0	0/1	0/0	10,0	7,0	8,5	15,0	10	8	13	15	CA	frameshift_variant	HIGH	XDH	ENSBTAG00000012519	transcript	ENSBTAT00000016620	protein_coding	1	c.17dupT	p.Leu6fs	88	4620	17	3999	6	1332	0	.
11	47748599	TTGTA	T	0/0	0/0	0/1	0/0	9,0	14,0	11,6	16,0	9	14	18	16	T	frameshift_variant	HIGH	THNSL2	ENSBTAG00000004364	transcript	ENSBTAT00000005725	protein_coding	4	c.510_513delTACA	p.Cys170fs	543	2539	510	1455	170	484	0	.
11	93639593	C	T	0/0	0/0	0/1	0/0	17,0	10,0	5,8	23,0	17	10	13	23	T	stop_gained	HIGH	OR1N1	ENSBTAG00000037767	transcript	ENSBTAT00000053513	protein_coding	1	c.871C>T	p.Arg291*	871	936	871	936	291	311	0	.
11	93692824	G	GT	0/0	0/0	0/1	0/0	20,0	15,0	10,7	17,0	20	16	17	17	GT	frameshift_variant	HIGH	ENSBTAG00000045545	ENSBTAG00000045545	transcript	ENSBTAT00000064216	protein_coding	1	c.41dupA	p.His14fs	41	984	41	984	14	327	0	WARNING_TRANSCRIPT_NO_START_CODON
12	20480310	T	TA	0/0	0/0	0/1	0/0	15,0	19,0	11,7	14,0	16	21	23	18	TA	frameshift_variant&stop_lost	HIGH	RNASEH2B	ENSBTAG00000020149	transcript	ENSBTAT00000026838	protein_coding	11	c.927dupA	p.Ter310fs	1197	1525	928	930	310	309	0	INFO_REALIGN_3_PRIME
12	26329076	TATAACTA	T	0/0	0/0	0/1	0/0	22,0	18,0	11,8	14,0	22	18	20	14	T	frameshift_variant&splice_acceptor_variant&splice_region_variant&splice_region_variant&intron_variant	HIGH	NBEA	ENSBTAG00000022991	transcript	ENSBTAT00000061623	protein_coding	18	c.834-3_837delTAGTTAT	p.Asn278fs	837	8830	834	8430	278	2809	0	WARNING_TRANSCRIPT_NO_START_CODON
12	50709641	T	G	0/0	0/0	0/1	0/0	15,0	16,0	4,12	18,0	15	16	16	18	G	splice_acceptor_variant&intron_variant	HIGH	TBC1D4	ENSBTAG00000005760	transcript	ENSBTAT00000066234	protein_coding	13	c.2393-1A>C	.	-1	-1	-1	-1	-1	-1	0	.
12	50709641	T	G	0/0	0/0	0/1	0/0	15,0	16,0	4,12	18,0	15	16	16	18	G	intron_variant	MODIFIER	TBC1D4	ENSBTAG00000005760	transcript	ENSBTAT00000007574	protein_coding	13	c.2393-979A>C	.	-1	-1	-1	-1	-1	-1	0	.
12	50709641	T	G	0/0	0/0	0/1	0/0	15,0	16,0	4,12	18,0	15	16	16	18	G	intron_variant	MODIFIER	TBC1D4	ENSBTAG00000005760	transcript	ENSBTAT00000065132	protein_coding	10	c.1655-979A>C	.	-1	-1	-1	-1	-1	-1	0	WARNING_TRANSCRIPT_NO_STOP_CODON
12	72199427	G	T	./.	./.	1/1	./.	.	.	4,3	.	.	.	9	.	T	splice_donor_variant&intron_variant	HIGH	ENSBTAG00000045751	ENSBTAG00000045751	transcript	ENSBTAT00000035486	protein_coding	27	c.3379+1G>T	.	-1	-1	-1	-1	-1	-1	0	WARNING_TRANSCRIPT_NO_START_CODON
12	72201292	GTA	G	0/0	0/0	0/1	0/0	14,0	22,0	15,9	17,0	13	23	25	18	G	frameshift_variant	HIGH	ENSBTAG00000045751	ENSBTAG00000045751	transcript	ENSBTAT00000035486	protein_coding	29	c.3392_3393delAT	p.Tyr1131fs	3392	3453	3392	3453	1131	1150	0	WARNING_TRANSCRIPT_NO_START_CODON&INFO_REALIGN_3_PRIME
12	75821917	CCTGT	C	0/0	0/0	0/1	0/0	18,0	7,0	8,7	12,0	18	7	15	13	C	frameshift_variant	HIGH	ENSBTAG00000039714	ENSBTAG00000039714	transcript	ENSBTAT00000035484	protein_coding	24	c.2946_2949delGTCT	p.Leu982fs	3316	6040	2946	3978	982	1325	0	INFO_REALIGN_3_PRIME
13	10978534	G	A	0/1	0/1	1/1	0/1	9,15	9,11	1,48	12,12	24	20	49	24	A	stop_gained	HIGH	ENSBTAG00000023169	ENSBTAG00000023169	transcript	ENSBTAT00000050711	protein_coding	26	c.3204G>A	p.Trp1068*	3204	4372	3204	4197	1068	1398	0	.
13	42485749	A	C	0/0	0/0	0/1	0/0	12,0	10,0	9,10	18,0	12	10	19	18	C	stop_lost	HIGH	MGC133636	ENSBTAG00000013416	transcript	ENSBTAT00000017853	protein_coding	3	c.381A>C	p.Ter127Cysext*?	691	808	381	381	127	126	0	.
13	42485749	A	C	0/0	0/0	0/1	0/0	12,0	10,0	9,10	18,0	12	10	19	18	C	upstream_gene_variant	MODIFIER	ENSBTAG00000027420	ENSBTAG00000027420	transcript	ENSBTAT00000039366	protein_coding	-1	c.-47A>C	.	-1	-1	-1	-1	-1	-1	3026	.
13	42485749	A	C	0/0	0/0	0/1	0/0	12,0	10,0	9,10	18,0	12	10	19	18	C	upstream_gene_variant	MODIFIER	CST11	ENSBTAG00000013415	transcript	ENSBTAT00000064617	protein_coding	-1	c.-1T>G	.	-1	-1	-1	-1	-1	-1	2874	WARNING_TRANSCRIPT_NO_START_CODON
13	42485749	A	C	0/0	0/0	0/1	0/0	12,0	10,0	9,10	18,0	12	10	19	18	C	upstream_gene_variant	MODIFIER	CST11	ENSBTAG00000013415	transcript	ENSBTAT00000065282	protein_coding	-1	c.-1T>G	.	-1	-1	-1	-1	-1	-1	2874	WARNING_TRANSCRIPT_NO_START_CODON
13	42533909	TAA	T	0/0	0/0	0/1	0/0	13,0	8,0	5,5	12,0	14	8	10	12	T	frameshift_variant&splice_region_variant	HIGH	ENSBTAG00000047137	ENSBTAG00000047137	transcript	ENSBTAT00000066109	protein_coding	10	c.383_384delTT	p.Phe128fs	384	459	383	459	128	152	0	.
13	42533909	TAA	T	0/0	0/0	0/1	0/0	13,0	8,0	5,5	12,0	14	8	10	12	T	downstream_gene_variant	MODIFIER	ENSBTAG00000015949	ENSBTAG00000015949	transcript	ENSBTAT00000021208	protein_coding	-1	c.*426_*426delAA	.	-1	-1	-1	-1	-1	-1	4827	.
13	42536338	C	T	0/0	0/0	0/1	0/0	13,0	20,0	8,6	15,0	13	20	14	15	T	stop_gained&splice_region_variant	HIGH	ENSBTAG00000047137	ENSBTAG00000047137	transcript	ENSBTAT00000066109	protein_coding	7	c.234G>A	p.Trp78*	234	459	234	459	78	152	0	.
13	42536338	C	T	0/0	0/0	0/1	0/0	13,0	20,0	8,6	15,0	13	20	14	15	T	upstream_gene_variant	MODIFIER	ENSBTAG00000032687	ENSBTAG00000032687	transcript	ENSBTAT00000011269	protein_coding	-1	c.-88C>T	.	-1	-1	-1	-1	-1	-1	4451	.
13	73304247	GA	G	1/1	1/1	./.	1/1	0,1	0,2	.	0,3	1	3	1	3	G	frameshift_variant	HIGH	JPH2	ENSBTAG00000023002	transcript	ENSBTAT00000061391	protein_coding	6	c.1813delT	p.Ser605fs	1813	2097	1813	2097	605	698	0	.
13	84229619	AC	A	0/0	0/0	0/1	0/0	22,0	14,0	13,8	28,0	22	15	22	30	A	frameshift_variant	HIGH	ENSBTAG00000038057	ENSBTAG00000038057	transcript	ENSBTAT00000055828	protein_coding	1	c.174delC	p.Tyr58fs	174	933	174	933	58	310	0	WARNING_TRANSCRIPT_NO_START_CODON
14	32895289	A	AT	0/1	0/1	0/0	0/1	8,9	6,9	11,0	13,8	18	15	17	25	AT	frameshift_variant&splice_region_variant	HIGH	VCPIP1	ENSBTAG00000006695	transcript	ENSBTAT00000008802	protein_coding	7	c.2796dupA	p.Thr933fs	2796	3675	2796	3675	932	1224	0	.
14	79523002	TTC	T	0/0	0/0	0/1	0/0	13,0	32,0	17,6	12,0	13	32	23	12	T	frameshift_variant	HIGH	CA1	ENSBTAG00000032236	transcript	ENSBTAT00000045723	protein_coding	3	c.347_348delCT	p.Ser116fs	414	1424	347	786	116	261	0	INFO_REALIGN_3_PRIME
15	30182731	C	T	0/0	0/0	0/1	0/0	18,0	11,0	6,6	12,0	18	11	12	12	T	splice_acceptor_variant&intron_variant	HIGH	VPS11	ENSBTAG00000005357	transcript	ENSBTAT00000007042	protein_coding	1	c.188-1C>T	.	-1	-1	-1	-1	-1	-1	0	.
15	34119147	C	T	0/0	0/0	0/1	0/0	15,0	13,0	8,9	28,0	15	13	17	28	T	stop_gained	HIGH	C11orf63	ENSBTAG00000013989	transcript	ENSBTAT00000018593	protein_coding	9	c.1834C>T	p.Arg612*	2035	2409	1834	2208	612	735	0	.
15	34119147	C	T	0/0	0/0	0/1	0/0	15,0	13,0	8,9	28,0	15	13	17	28	T	intron_variant	MODIFIER	C11orf63	ENSBTAG00000013989	transcript	ENSBTAT00000054834	protein_coding	14	c.2017-48C>T	.	-1	-1	-1	-1	-1	-1	0	.
15	46712378	C	T	0/1	0/1	0/0	0/1	10,1	11,2	14,2	4,8	11	13	16	12	T	stop_gained	HIGH	ENSBTAG00000047025	ENSBTAG00000047025	transcript	ENSBTAT00000028184	protein_coding	1	c.704G>A	p.Trp235*	704	933	704	933	235	310	0	.
15	46852254	A	G	0/1	0/1	0/0	0/1	19,2	11,1	29,0	13,8	21	12	29	21	G	start_lost	HIGH	ENSBTAG00000004443	ENSBTAG00000004443	transcript	ENSBTAT00000005825	protein_coding	1	c.1A>G	p.Met1?	1	957	1	957	1	318	0	WARNING_TRANSCRIPT_NO_STOP_CODON
15	46852254	A	G	0/1	0/1	0/0	0/1	19,2	11,1	29,0	13,8	21	12	29	21	G	upstream_gene_variant	MODIFIER	ENSBTAG00000037937	ENSBTAG00000037937	transcript	ENSBTAT00000055625	protein_coding	-1	c.-1A>G	.	-1	-1	-1	-1	-1	-1	1929	WARNING_TRANSCRIPT_NO_START_CODON
15	46854251	C	A	0/0	0/0	0/1	0/0	31,0	22,0	12,9	43,0	31	22	21	43	A	stop_gained	HIGH	ENSBTAG00000037937	ENSBTAG00000037937	transcript	ENSBTAT00000055625	protein_coding	1	c.69C>A	p.Tyr23*	69	4308	69	4308	23	1435	0	WARNING_TRANSCRIPT_NO_START_CODON
15	46854251	C	A	0/0	0/0	0/1	0/0	31,0	22,0	12,9	43,0	31	22	21	43	A	downstream_gene_variant	MODIFIER	ENSBTAG00000004443	ENSBTAG00000004443	transcript	ENSBTAT00000005825	protein_coding	-1	c.*957C>A	.	-1	-1	-1	-1	-1	-1	1041	WARNING_TRANSCRIPT_NO_STOP_CODON
15	46855710	C	T	0/0	0/0	0/1	0/0	39,0	38,0	18,8	58,0	39	38	26	58	T	stop_gained	HIGH	ENSBTAG00000037937	ENSBTAG00000037937	transcript	ENSBTAT00000055625	protein_coding	2	c.1477C>T	p.Gln493*	1477	4308	1477	4308	493	1435	0	WARNING_TRANSCRIPT_NO_START_CODON
15	46855710	C	T	0/0	0/0	0/1	0/0	39,0	38,0	18,8	58,0	39	38	26	58	T	downstream_gene_variant	MODIFIER	ENSBTAG00000004443	ENSBTAG00000004443	transcript	ENSBTAT00000005825	protein_coding	-1	c.*957C>T	.	-1	-1	-1	-1	-1	-1	2500	WARNING_TRANSCRIPT_NO_STOP_CODON
15	46855716	G	A	0/0	0/0	0/1	0/0	39,0	40,0	19,8	56,0	39	40	27	56	A	splice_donor_variant&intron_variant	HIGH	ENSBTAG00000037937	ENSBTAG00000037937	transcript	ENSBTAT00000055625	protein_coding	2	c.1482+1G>A	.	-1	-1	-1	-1	-1	-1	0	WARNING_TRANSCRIPT_NO_START_CODON
15	46855716	G	A	0/0	0/0	0/1	0/0	39,0	40,0	19,8	56,0	39	40	27	56	A	downstream_gene_variant	MODIFIER	ENSBTAG00000004443	ENSBTAG00000004443	transcript	ENSBTAT00000005825	protein_coding	-1	c.*957G>A	.	-1	-1	-1	-1	-1	-1	2506	WARNING_TRANSCRIPT_NO_STOP_CODON
15	46856736	C	T	0/0	0/0	0/1	0/0	19,1	23,0	21,13	32,0	20	23	34	32	T	stop_gained	HIGH	ENSBTAG00000037937	ENSBTAG00000037937	transcript	ENSBTAT00000055625	protein_coding	3	c.2470C>T	p.Arg824*	2470	4308	2470	4308	824	1435	0	WARNING_TRANSCRIPT_NO_START_CODON
15	46856736	C	T	0/0	0/0	0/1	0/0	19,1	23,0	21,13	32,0	20	23	34	32	T	downstream_gene_variant	MODIFIER	ENSBTAG00000004443	ENSBTAG00000004443	transcript	ENSBTAT00000005825	protein_coding	-1	c.*957C>T	.	-1	-1	-1	-1	-1	-1	3526	WARNING_TRANSCRIPT_NO_STOP_CODON
15	49330927	A	AG	0/1	0/1	1/1	0/1	2,2	4,3	1,5	6,1	6	9	7	10	AG	splice_acceptor_variant&splice_donor_variant&intron_variant	HIGH	ENSBTAG00000048310	ENSBTAG00000048310	transcript	ENSBTAT00000066077	pseudogene	1	n.103-1_103insC	.	-1	-1	-1	-1	-1	-1	0	.
15	52193935	T	TC	1/1	1/1	0/1	1/1	0,7	0,13	9,21	0,12	7	13	30	12	TC	frameshift_variant&splice_region_variant	HIGH	CHRNA10	ENSBTAG00000044059	transcript	ENSBTAT00000061577	protein_coding	4	c.359_360insC	p.Trp121fs	517	1537	360	1380	120	459	0	.
15	52193935	T	TC	1/1	1/1	0/1	1/1	0,7	0,13	9,21	0,12	7	13	30	12	TC	intron_variant	MODIFIER	ENSBTAG00000006345	ENSBTAG00000006345	transcript	ENSBTAT00000008325	protein_coding	5	c.*91+4332_*91+4333insG	.	-1	-1	-1	-1	-1	-1	0	.
15	52195138	T	G	0/0	0/0	0/1	0/0	14,0	8,0	9,10	11,0	14	8	19	11	G	splice_donor_variant&intron_variant	HIGH	CHRNA10	ENSBTAG00000044059	transcript	ENSBTAT00000061577	protein_coding	6	c.922+2T>G	.	-1	-1	-1	-1	-1	-1	0	.
15	52195138	T	G	0/0	0/0	0/1	0/0	14,0	8,0	9,10	11,0	14	8	19	11	G	intron_variant	MODIFIER	ENSBTAG00000006345	ENSBTAG00000006345	transcript	ENSBTAT00000008325	protein_coding	5	c.*91+3130A>C	.	-1	-1	-1	-1	-1	-1	0	.
15	52258372	TTC	T	0/0	0/0	0/1	0/0	19,0	12,0	11,5	13,0	20	12	16	13	T	frameshift_variant	HIGH	ENSBTAG00000023648	ENSBTAG00000023648	transcript	ENSBTAT00000039858	protein_coding	4	c.713_714delTC	p.Phe238fs	1083	1574	713	951	238	316	0	.
15	79974578	T	C	0/1	0/1	1/1	0/1	6,10	6,6	0,21	7,9	16	12	21	16	C	splice_acceptor_variant&splice_donor_variant&intron_variant	HIGH	ENSBTAG00000046251	ENSBTAG00000046251	transcript	ENSBTAT00000064782	pseudogene	3	n.606+1T>C	.	-1	-1	-1	-1	-1	-1	0	.
15	79980093	C	A	0/1	0/1	1/1	0/1	7,21	9,8	0,16	8,7	28	17	16	15	A	splice_donor_variant&intron_variant	HIGH	ENSBTAG00000039331	ENSBTAG00000039331	transcript	ENSBTAT00000054253	protein_coding	2	c.937+1G>T	.	-1	-1	-1	-1	-1	-1	0	WARNING_TRANSCRIPT_NO_STOP_CODON
15	79980201	T	TAA,TA	1/2	1/2	2/2	1/2	0,9,6	0,4,9	0,0,12	0,8,4	17	14	14	13	TAA	frameshift_variant	HIGH	ENSBTAG00000039331	ENSBTAG00000039331	transcript	ENSBTAT00000054253	protein_coding	2	c.828_829dupTT	p.Tyr277fs	829	960	829	960	277	319	0	WARNING_TRANSCRIPT_NO_STOP_CODON
15	79980201	T	TAA,TA	1/2	1/2	2/2	1/2	0,9,6	0,4,9	0,0,12	0,8,4	17	14	14	13	TA	frameshift_variant	HIGH	ENSBTAG00000039331	ENSBTAG00000039331	transcript	ENSBTAT00000054253	protein_coding	2	c.829dupT	p.Tyr277fs	829	960	829	960	277	319	0	WARNING_TRANSCRIPT_NO_STOP_CODON
15	79980760	A	T	0/1	0/1	1/1	0/1	13,10	8,12	0,17	8,6	23	20	17	14	T	stop_gained	HIGH	ENSBTAG00000039331	ENSBTAG00000039331	transcript	ENSBTAT00000054253	protein_coding	1	c.273T>A	p.Tyr91*	273	960	273	960	91	319	0	WARNING_TRANSCRIPT_NO_STOP_CODON
15	80686283	AC	A	0/0	0/0	0/1	0/0	17,0	21,0	14,9	16,0	18	22	23	17	A	frameshift_variant	HIGH	ENSBTAG00000039348	ENSBTAG00000039348	transcript	ENSBTAT00000055245	protein_coding	3	c.421delC	p.Leu141fs	421	954	421	954	141	317	0	WARNING_TRANSCRIPT_NO_START_CODON&INFO_REALIGN_3_PRIME
15	80991338	G	A	0/0	0/0	0/1	0/0	11,0	17,0	11,6	7,0	11	17	17	7	A	stop_gained	HIGH	ENSBTAG00000045739	ENSBTAG00000045739	transcript	ENSBTAT00000065250	protein_coding	1	c.427C>T	p.Arg143*	427	960	427	960	143	319	0	.
15	81092625	G	A	0/0	0/0	0/1	0/0	26,0	16,0	21,11	24,0	26	16	32	24	A	stop_gained	HIGH	ENSBTAG00000016146	ENSBTAG00000016146	transcript	ENSBTAT00000021500	protein_coding	1	c.298C>T	p.Gln100*	298	936	298	936	100	311	0	.
15	81106162	G	A	0/0	0/0	0/1	0/0	20,0	17,0	18,7	13,0	20	17	25	13	A	stop_gained	HIGH	ENSBTAG00000023542	ENSBTAG00000023542	transcript	ENSBTAT00000004430	protein_coding	1	c.904C>T	p.Gln302*	904	945	904	945	302	314	0	WARNING_TRANSCRIPT_NO_STOP_CODON
15	81106230	CTA	C	0/0	0/0	0/1	0/0	19,0	9,0	21,8	19,0	19	10	31	21	C	frameshift_variant	HIGH	ENSBTAG00000023542	ENSBTAG00000023542	transcript	ENSBTAT00000004430	protein_coding	1	c.834_835delTA	p.Tyr278fs	835	945	834	945	278	314	0	WARNING_TRANSCRIPT_NO_STOP_CODON
15	81106669	T	TCTAAG	0/0	0/0	0/1	0/0	14,0	14,0	16,9	19,0	14	14	25	19	TCTAAG	frameshift_variant	HIGH	ENSBTAG00000023542	ENSBTAG00000023542	transcript	ENSBTAT00000004430	protein_coding	1	c.396_397insCTTAG	p.Ser133fs	396	945	396	945	132	314	0	WARNING_TRANSCRIPT_NO_STOP_CODON
15	81134237	A	C	0/0	0/0	0/1	0/0	22,0	21,0	21,8	26,0	22	21	29	26	C	stop_lost&splice_region_variant	HIGH	ENSBTAG00000006421	ENSBTAG00000006421	transcript	ENSBTAT00000008421	protein_coding	1	c.950A>C	p.Ter317Serext*?	950	951	950	951	317	316	0	WARNING_TRANSCRIPT_NO_START_CODON
15	81451100	A	G	0/0	0/0	0/1	0/0	18,0	23,0	9,11	31,0	18	23	20	31	G	splice_acceptor_variant&intron_variant	HIGH	ENSBTAG00000023202	ENSBTAG00000023202	transcript	ENSBTAT00000031559	protein_coding	1	c.908-2A>G	.	-1	-1	-1	-1	-1	-1	0	WARNING_TRANSCRIPT_NO_STOP_CODON
15	83006021	G	GA	0/1	0/1	0/0	0/1	8,16	10,9	22,0	8,14	24	20	22	24	GA	frameshift_variant	HIGH	ENSBTAG00000013503	ENSBTAG00000013503	transcript	ENSBTAT00000017951	protein_coding	1	c.915dupA	p.Ala306fs	916	945	916	945	306	314	0	INFO_REALIGN_3_PRIME
16	2117568	C	T	0/1	0/1	0/0	0/1	13,10	12,4	19,0	4,1	23	16	19	5	T	stop_gained	HIGH	ENSBTAG00000026068	ENSBTAG00000026068	transcript	ENSBTAT00000036972	protein_coding	2	c.205C>T	p.Arg69*	379	518	205	339	69	112	0	WARNING_TRANSCRIPT_NO_STOP_CODON
16	2117568	C	T	0/1	0/1	0/0	0/1	13,10	12,4	19,0	4,1	23	16	19	5	T	upstream_gene_variant	MODIFIER	ENSBTAG00000034611	ENSBTAG00000034611	transcript	ENSBTAT00000049024	protein_coding	-1	c.-22C>T	.	-1	-1	-1	-1	-1	-1	2809	WARNING_TRANSCRIPT_NO_START_CODON
16	3695824	T	C	0/1	0/1	0/0	0/1	5,6	2,7	14,0	2,4	11	9	14	6	C	splice_donor_variant&intron_variant	HIGH	C1orf186	ENSBTAG00000008513	transcript	ENSBTAT00000011220	protein_coding	1	c.11+2T>C	.	-1	-1	-1	-1	-1	-1	0	.
16	55896331	AG	A	0/0	0/0	0/1	0/0	18,0	19,0	14,6	20,0	18	19	20	22	A	frameshift_variant	HIGH	ENSBTAG00000031507	ENSBTAG00000031507	transcript	ENSBTAT00000020712	protein_coding	3	c.1411delC	p.Leu471fs	1411	1437	1411	1437	471	478	0	.
16	56025606	C	T	0/0	0/0	0/1	0/0	22,0	8,0	7,3	12,0	22	8	10	12	T	stop_gained	HIGH	ENSBTAG00000040419	ENSBTAG00000040419	transcript	ENSBTAT00000054323	protein_coding	4	c.1249C>T	p.Arg417*	1249	1476	1249	1476	417	491	0	WARNING_TRANSCRIPT_NO_START_CODON
16	56044879	C	T	0/0	0/0	0/1	0/0	18,0	17,0	9,10	18,0	18	17	19	18	T	stop_gained	HIGH	ENSBTAG00000015600	ENSBTAG00000015600	transcript	ENSBTAT00000020723	protein_coding	2	c.334C>T	p.Gln112*	334	1440	334	1440	112	479	0	WARNING_TRANSCRIPT_NO_START_CODON
16	79526084	G	A	0/0	0/0	0/1	0/0	15,0	14,0	5,8	14,0	15	14	13	14	A	splice_donor_variant&intron_variant	HIGH	PTPRC	ENSBTAG00000023144	transcript	ENSBTAT00000013320	protein_coding	3	c.295+1G>A	.	-1	-1	-1	-1	-1	-1	0	WARNING_TRANSCRIPT_NO_START_CODON
16	79540685	G	A	0/0	0/0	0/1	0/0	25,0	21,0	11,7	18,0	25	21	18	18	A	stop_gained	HIGH	PTPRC	ENSBTAG00000023144	transcript	ENSBTAT00000013320	protein_coding	11	c.1346G>A	p.Trp449*	1346	4157	1346	3831	449	1276	0	WARNING_TRANSCRIPT_NO_START_CODON
17	46015121	AGAGAGCAGTGAAGAGACACCCGCG	A	0/0	0/0	0/1	0/0	7,0	8,0	1,3	9,0	9	9	6	10	A	frameshift_variant&splice_region_variant	HIGH	DDX51	ENSBTAG00000017219	transcript	ENSBTAT00000022893	protein_coding	2	c.-2-1_21delGAGAGCAGTGAAGAGACACCCGCG	p.Ser1fs	-1	-1	1	1641	1	546	0	WARNING_TRANSCRIPT_NO_START_CODON
17	46015121	AGAGAGCAGTGAAGAGACACCCGCG	A	0/0	0/0	0/1	0/0	7,0	8,0	1,3	9,0	9	9	6	10	A	splice_acceptor_variant&5_prime_UTR_truncation&exon_loss_variant&intron_variant	HIGH	DDX51	ENSBTAG00000017219	transcript	ENSBTAT00000022893	protein_coding	2	c.-2-1_21delGAGAGCAGTGAAGAGACACCCGCG	.	-1	-1	-1	-1	-1	-1	0	WARNING_TRANSCRIPT_NO_START_CODON
17	46015121	AGAGAGCAGTGAAGAGACACCCGCG	A	0/0	0/0	0/1	0/0	7,0	8,0	1,3	9,0	9	9	6	10	A	upstream_gene_variant	MODIFIER	NOC4L	ENSBTAG00000011889	transcript	ENSBTAT00000015774	protein_coding	-1	c.-1_-1delCGCGGGTGTCTCTTCACTGCTCTC	.	-1	-1	-1	-1	-1	-1	2433	WARNING_TRANSCRIPT_NO_START_CODON
17	49265270	A	G	1/1	1/1	0/1	1/1	0,20	0,13	3,5	0,19	20	13	8	19	G	splice_acceptor_variant&intron_variant	HIGH	ENSBTAG00000046676	ENSBTAG00000046676	transcript	ENSBTAT00000065833	protein_coding	1	c.22-2A>G	.	-1	-1	-1	-1	-1	-1	0	WARNING_TRANSCRIPT_NO_START_CODON
17	49265270	A	G	1/1	1/1	0/1	1/1	0,20	0,13	3,5	0,19	20	13	8	19	G	intron_variant	MODIFIER	GLT1D1	ENSBTAG00000020430	transcript	ENSBTAT00000029686	protein_coding	4	c.376-3892T>C	.	-1	-1	-1	-1	-1	-1	0	.
17	49265270	A	G	1/1	1/1	0/1	1/1	0,20	0,13	3,5	0,19	20	13	8	19	G	intron_variant	MODIFIER	GLT1D1	ENSBTAG00000020430	transcript	ENSBTAT00000027227	protein_coding	4	c.375+13484T>C	.	-1	-1	-1	-1	-1	-1	0	.
17	55425724	CGT	C	1/1	1/1	0/1	1/1	0,9	0,15	7,8	0,11	13	20	19	15	C	frameshift_variant	HIGH	LRRC43	ENSBTAG00000004192	transcript	ENSBTAT00000005490	protein_coding	13	c.1778_1779delAC	p.His593fs	1779	1959	1778	1959	593	652	0	WARNING_TRANSCRIPT_NO_START_CODON
17	55425724	CGT	C	1/1	1/1	0/1	1/1	0,9	0,15	7,8	0,11	13	20	19	15	C	intron_variant	MODIFIER	LRRC43	ENSBTAG00000004192	transcript	ENSBTAT00000063561	protein_coding	13	c.1892-1008_1892-1007delAC	.	-1	-1	-1	-1	-1	-1	0	WARNING_TRANSCRIPT_NO_START_CODON
17	55425724	CGT	C	1/1	1/1	0/1	1/1	0,9	0,15	7,8	0,11	13	20	19	15	C	intron_variant	MODIFIER	LRRC43	ENSBTAG00000004192	transcript	ENSBTAT00000063215	protein_coding	12	c.1773+998_1773+999delAC	.	-1	-1	-1	-1	-1	-1	0	WARNING_TRANSCRIPT_NO_START_CODON
17	55430057	G	T	0/0	0/0	0/1	0/0	11,0	13,0	8,6	13,0	11	13	14	13	T	splice_donor_variant&intron_variant	HIGH	LRRC43	ENSBTAG00000004192	transcript	ENSBTAT00000063561	protein_coding	8	c.1182+2C>A	.	-1	-1	-1	-1	-1	-1	0	WARNING_TRANSCRIPT_NO_START_CODON
17	55430057	G	T	0/0	0/0	0/1	0/0	11,0	13,0	8,6	13,0	11	13	14	13	T	synonymous_variant	LOW	LRRC43	ENSBTAG00000004192	transcript	ENSBTAT00000005490	protein_coding	8	c.1098C>A	p.Gly366Gly	1098	1959	1098	1959	366	652	0	WARNING_TRANSCRIPT_NO_START_CODON
17	55430057	G	T	0/0	0/0	0/1	0/0	11,0	13,0	8,6	13,0	11	13	14	13	T	intron_variant	MODIFIER	LRRC43	ENSBTAG00000004192	transcript	ENSBTAT00000063215	protein_coding	6	c.1036-50C>A	.	-1	-1	-1	-1	-1	-1	0	WARNING_TRANSCRIPT_NO_START_CODON
17	72379518	G	A	0/0	0/0	0/1	0/0	10,0	8,0	6,11	12,0	10	8	17	12	A	stop_gained	HIGH	SFI1	ENSBTAG00000008996	transcript	ENSBTAT00000011845	protein_coding	9	c.701G>A	p.Trp234*	701	3828	701	3747	234	1248	0	.
17	72815579	C	G	0/0	0/0	0/1	0/0	14,0	10,0	7,3	17,0	14	10	11	17	G	stop_gained	HIGH	ENSBTAG00000048030	ENSBTAG00000048030	transcript	ENSBTAT00000065147	protein_coding	2	c.324C>G	p.Tyr108*	379	433	324	378	108	125	0	WARNING_TRANSCRIPT_NO_STOP_CODON
17	74809230	A	C	0/0	0/0	0/1	0/0	2,0	1,0	3,2	6,0	2	1	5	6	C	splice_acceptor_variant&intron_variant	HIGH	2016-09-05	ENSBTAG00000008320	transcript	ENSBTAT00000010956	protein_coding	6	c.679-2A>C	.	-1	-1	-1	-1	-1	-1	0	WARNING_TRANSCRIPT_NO_START_CODON
17	74809230	A	C	0/0	0/0	0/1	0/0	2,0	1,0	3,2	6,0	2	1	5	6	C	upstream_gene_variant	MODIFIER	GP1BB	ENSBTAG00000039059	transcript	ENSBTAT00000055945	protein_coding	-1	c.-1A>C	.	-1	-1	-1	-1	-1	-1	2283	WARNING_TRANSCRIPT_NO_STOP_CODON
18	1935381	G	A	0/0	0/0	0/1	0/0	21,0	14,0	12,9	19,0	21	14	21	19	A	stop_gained	HIGH	PDPR	ENSBTAG00000016471	transcript	ENSBTAT00000021895	protein_coding	5	c.598C>T	p.Gln200*	748	2886	598	2637	200	878	0	.
18	2759564	AC	A	0/1	0/1	0/0	0/1	9,4	6,3	17,0	8,5	13	9	17	13	A	frameshift_variant	HIGH	CFDP1	ENSBTAG00000015427	transcript	ENSBTAT00000020504	protein_coding	4	c.512delG	p.Gly171fs	575	957	512	894	171	297	0	.
18	25715837	T	C	0/1	0/1	1/1	0/1	9,4	3,1	0,10	4,8	13	4	10	12	C	splice_donor_variant&intron_variant	HIGH	ENSBTAG00000038141	ENSBTAG00000038141	transcript	ENSBTAT00000053037	protein_coding	14	c.1562+2T>C	.	-1	-1	-1	-1	-1	-1	0	.
18	25715837	T	C	0/1	0/1	1/1	0/1	9,4	3,1	0,10	4,8	13	4	10	12	C	downstream_gene_variant	MODIFIER	ENSBTAG00000046323	ENSBTAG00000046323	transcript	ENSBTAT00000066025	protein_coding	-1	c.*666A>G	.	-1	-1	-1	-1	-1	-1	1971	WARNING_TRANSCRIPT_NO_START_CODON
18	25717227	TG	T	0/1	0/1	1/1	0/1	6,2	8,4	0,11	8,5	8	12	11	13	T	frameshift_variant	HIGH	ENSBTAG00000038141	ENSBTAG00000038141	transcript	ENSBTAT00000053037	protein_coding	16	c.1717delG	p.Val573fs	1900	2220	1717	2037	573	678	0	.
18	25717227	TG	T	0/1	0/1	1/1	0/1	6,2	8,4	0,11	8,5	8	12	11	13	T	downstream_gene_variant	MODIFIER	ENSBTAG00000046323	ENSBTAG00000046323	transcript	ENSBTAT00000066025	protein_coding	-1	c.*666delC	.	-1	-1	-1	-1	-1	-1	580	WARNING_TRANSCRIPT_NO_START_CODON
18	28447304	T	TTGGG	0/0	0/0	0/1	0/0	12,0	17,0	3,10	18,0	13	18	15	19	TTGGG	frameshift_variant	HIGH	ENSBTAG00000046851	ENSBTAG00000046851	transcript	ENSBTAT00000064975	protein_coding	9	c.634_637dupCCCA	p.Lys213fs	637	1404	637	1404	213	467	0	.
18	48650059	G	GT	0/0	0/0	0/1	0/0	13,0	8,0	7,8	15,0	13	8	16	15	GT	splice_donor_variant&intron_variant	HIGH	EIF3K	ENSBTAG00000011212	transcript	ENSBTAT00000014888	protein_coding	2	c.158+1_158+2insT	.	-1	-1	-1	-1	-1	-1	0	.
18	48650059	G	GT	0/0	0/0	0/1	0/0	13,0	8,0	7,8	15,0	13	8	16	15	GT	upstream_gene_variant	MODIFIER	MAP4K1	ENSBTAG00000021145	transcript	ENSBTAT00000028180	protein_coding	-1	c.-73_-73insA	.	-1	-1	-1	-1	-1	-1	2337	WARNING_TRANSCRIPT_NO_STOP_CODON
18	48650059	G	GT	0/0	0/0	0/1	0/0	13,0	8,0	7,8	15,0	13	8	16	15	GT	upstream_gene_variant	MODIFIER	MAP4K1	ENSBTAG00000021145	transcript	ENSBTAT00000032204	protein_coding	-1	c.-73_-73insA	.	-1	-1	-1	-1	-1	-1	2337	WARNING_TRANSCRIPT_NO_STOP_CODON
18	50368528	AC	A	0/0	0/0	1/1	0/0	15,0	13,0	0,11	18,0	15	13	12	18	A	splice_donor_variant&splice_region_variant&intron_variant	HIGH	ENSBTAG00000037966	ENSBTAG00000037966	transcript	ENSBTAT00000053332	pseudogene	1	n.60+2delC	.	-1	-1	-1	-1	-1	-1	0	.
18	51887832	TC	T	0/0	0/0	0/1	0/0	7,0	10,0	5,5	7,0	7	10	11	9	T	frameshift_variant	HIGH	CD177	ENSBTAG00000002976	transcript	ENSBTAT00000003875	protein_coding	9	c.1312delC	p.Gln438fs	1344	1627	1312	1323	438	440	0	INFO_REALIGN_3_PRIME
18	55691287	A	G	0/0	0/0	0/1	0/0	16,0	16,0	8,4	18,0	16	16	12	18	G	splice_donor_variant&intron_variant	HIGH	SULT2B1	ENSBTAG00000045498	transcript	ENSBTAT00000063187	protein_coding	6	c.581+2A>G	.	-1	-1	-1	-1	-1	-1	0	WARNING_TRANSCRIPT_NO_STOP_CODON
18	56261586	C	T	0/0	0/0	0/1	0/0	18,0	13,0	7,14	15,0	18	13	21	15	T	splice_acceptor_variant&splice_region_variant&intron_variant	HIGH	ENSBTAG00000030544	ENSBTAG00000030544	transcript	ENSBTAT00000043124	pseudogene	2	n.145-2C>T	.	-1	-1	-1	-1	-1	-1	0	.
18	57648300	G	C	0/0	0/0	0/1	0/0	17,0	40,0	13,5	22,0	17	40	18	22	C	splice_donor_variant&intron_variant	HIGH	ENSBTAG00000037699	ENSBTAG00000037699	transcript	ENSBTAT00000022417	protein_coding	5	c.1249+2G>C	.	-1	-1	-1	-1	-1	-1	0	WARNING_TRANSCRIPT_NO_STOP_CODON
18	58087953	C	T	0/1	0/1	0/0	0/1	4,10	2,8	21,0	7,6	14	10	21	13	T	splice_acceptor_variant&intron_variant	HIGH	ZNF615	ENSBTAG00000014593	transcript	ENSBTAT00000054072	protein_coding	8	c.1240-1G>A	.	-1	-1	-1	-1	-1	-1	0	WARNING_TRANSCRIPT_NO_START_CODON
18	58087953	C	T	0/1	0/1	0/0	0/1	4,10	2,8	21,0	7,6	14	10	21	13	T	synonymous_variant	LOW	ZNF615	ENSBTAG00000014593	transcript	ENSBTAT00000066122	protein_coding	7	c.801G>A	p.Gln267Gln	1076	2213	801	1938	267	645	0	WARNING_TRANSCRIPT_NO_STOP_CODON
18	58087953	C	T	0/1	0/1	0/0	0/1	4,10	2,8	21,0	7,6	14	10	21	13	T	synonymous_variant	LOW	ZNF615	ENSBTAG00000014593	transcript	ENSBTAT00000031816	protein_coding	7	c.789G>A	p.Gln263Gln	1064	1592	789	1317	263	438	0	WARNING_TRANSCRIPT_NO_STOP_CODON
18	58105954	G	A	0/1	0/1	0/0	0/1	6,5	9,7	18,0	5,9	11	16	18	14	A	stop_gained	HIGH	ZNF615	ENSBTAG00000014593	transcript	ENSBTAT00000054072	protein_coding	6	c.979C>T	p.Gln327*	979	2223	979	2223	327	740	0	WARNING_TRANSCRIPT_NO_START_CODON
18	58618134	A	AT	0/0	0/0	0/1	0/0	15,0	15,0	5,6	20,0	15	15	11	20	AT	frameshift_variant	HIGH	ENSBTAG00000047791	ENSBTAG00000047791	transcript	ENSBTAT00000065622	protein_coding	1	c.820_821insT	p.Asn274fs	821	957	821	957	274	318	0	WARNING_TRANSCRIPT_NO_STOP_CODON
18	58791962	A	G	0/0	0/0	0/1	0/0	19,0	25,0	5,10	23,0	19	25	15	23	G	start_lost	HIGH	ENSBTAG00000038125	ENSBTAG00000038125	transcript	ENSBTAT00000052622	protein_coding	1	c.1A>G	p.Met1?	1	339	1	339	1	112	0	.
18	59225850	CAAAAAAA	C	0/0	0/0	0/1	0/0	9,0	4,0	4,7	4,0	10	7	15	6	C	frameshift_variant	HIGH	ENSBTAG00000037440	ENSBTAG00000037440	transcript	ENSBTAT00000056654	protein_coding	8	c.457_463delAAAAAAA	p.Val153fs	457	2676	457	2676	153	891	0	WARNING_TRANSCRIPT_NO_START_CODON&INFO_REALIGN_3_PRIME
18	59225850	CAAAAAAA	C	0/0	0/0	0/1	0/0	9,0	4,0	4,7	4,0	10	7	15	6	C	intron_variant	MODIFIER	ENSBTAG00000037440	ENSBTAG00000037440	transcript	ENSBTAT00000055187	protein_coding	7	c.329-278_329-272delAAAAAAA	.	-1	-1	-1	-1	-1	-1	0	WARNING_TRANSCRIPT_NO_STOP_CODON&INFO_REALIGN_3_PRIME
18	60069983	A	C	0/1	0/1	0/0	0/1	40,11	36,4	34,5	44,10	51	40	39	54	C	stop_gained	HIGH	ENSBTAG00000011844	ENSBTAG00000011844	transcript	ENSBTAT00000028697	protein_coding	14	c.2454T>G	p.Tyr818*	2454	3159	2454	3159	818	1052	0	WARNING_TRANSCRIPT_NO_START_CODON
18	61719146	ACT	A	1/1	1/1	0/1	1/1	0,6	0,5	9,1	0,4	8	5	10	4	A	frameshift_variant	HIGH	ENSBTAG00000009364	ENSBTAG00000009364	transcript	ENSBTAT00000012324	protein_coding	11	c.1846_1847delCT	p.Leu616fs	1846	2051	1846	1881	616	626	0	INFO_REALIGN_3_PRIME
18	62260363	G	GC	0/1	0/1	0/0	0/1	3,5	4,4	14,0	5,13	8	8	16	18	GC	frameshift_variant	HIGH	ENSBTAG00000040294	ENSBTAG00000040294	transcript	ENSBTAT00000056510	protein_coding	1	c.399dupC	p.Lys134fs	400	894	400	894	134	297	0	WARNING_TRANSCRIPT_NO_STOP_CODON&INFO_REALIGN_3_PRIME
18	63240194	A	AC	1/1	1/1	./.	1/1	0,2	0,1	.	0,1	2	1	.	1	AC	frameshift_variant	HIGH	ENSBTAG00000048145	ENSBTAG00000048145	transcript	ENSBTAT00000054752	protein_coding	3	c.363_364insC	p.Ser122fs	364	695	364	648	122	215	0	WARNING_TRANSCRIPT_NO_START_CODON
18	65292035	G	A	0/0	0/0	0/1	0/0	12,0	17,0	6,4	18,0	12	17	10	18	A	stop_gained	HIGH	ZNF551	ENSBTAG00000003447	transcript	ENSBTAT00000013096	protein_coding	1	c.51G>A	p.Trp17*	51	1920	51	1920	17	639	0	WARNING_TRANSCRIPT_NO_START_CODON
18	65294530	TCA	T	0/0	0/0	0/1	0/0	21,0	14,0	10,7	9,0	22	15	17	10	T	frameshift_variant	HIGH	ZNF551	ENSBTAG00000003447	transcript	ENSBTAT00000013096	protein_coding	3	c.526_527delCA	p.Gln176fs	526	1920	526	1920	176	639	0	WARNING_TRANSCRIPT_NO_START_CODON&INFO_REALIGN_3_PRIME
18	65954800	AG	A	0/0	0/0	0/1	0/0	13,0	18,0	9,9	9,0	13	18	18	9	A	frameshift_variant	HIGH	TRIM28	ENSBTAG00000006422	transcript	ENSBTAT00000008424	protein_coding	2	c.222delG	p.Arg74fs	222	2617	222	2445	74	814	0	INFO_REALIGN_3_PRIME
19	13526380	C	T	0/0	0/0	0/1	0/0	16,0	13,0	10,8	17,0	16	14	18	17	T	stop_gained	HIGH	ENSBTAG00000000560	ENSBTAG00000000560	transcript	ENSBTAT00000000730	protein_coding	1	c.949C>T	p.Arg317*	949	1311	949	1311	317	436	0	WARNING_TRANSCRIPT_NO_START_CODON
19	19885129	AG	A	1/1	1/1	./.	1/1	0,5	0,12	.	0,7	5	12	.	7	A	splice_donor_variant&splice_region_variant&intron_variant	HIGH	ENSBTAG00000046595	ENSBTAG00000046595	transcript	ENSBTAT00000063976	protein_coding	5	c.759+2delC	.	-1	-1	-1	-1	-1	-1	0	WARNING_TRANSCRIPT_NO_START_CODON
19	19885129	AG	A	1/1	1/1	./.	1/1	0,5	0,12	.	0,7	5	12	.	7	A	intron_variant	MODIFIER	INOS	ENSBTAG00000006894	transcript	ENSBTAT00000009062	protein_coding	1	c.110+71310delC	.	-1	-1	-1	-1	-1	-1	0	.
19	20608475	A	C	0/0	0/0	0/1	0/0	12,0	20,0	5,8	23,0	12	20	13	23	C	stop_gained&splice_region_variant	HIGH	SPAG5	ENSBTAG00000013100	transcript	ENSBTAT00000017417	protein_coding	3	c.173T>G	p.Leu58*	215	3741	173	3582	58	1193	0	.
19	21733440	C	T	0/0	0/0	0/1	0/0	19,0	13,0	8,8	21,0	19	13	16	21	T	stop_gained	HIGH	EFCAB5	ENSBTAG00000019122	transcript	ENSBTAT00000063069	protein_coding	2	c.670C>T	p.Gln224*	670	4323	670	4323	224	1440	0	WARNING_TRANSCRIPT_NO_START_CODON
19	21733440	C	T	0/0	0/0	0/1	0/0	19,0	13,0	8,8	21,0	19	13	16	21	T	stop_gained	HIGH	EFCAB5	ENSBTAG00000019122	transcript	ENSBTAT00000025455	protein_coding	2	c.295C>T	p.Gln99*	295	4155	295	4155	99	1384	0	WARNING_TRANSCRIPT_NO_STOP_CODON
19	27178026	G	A	0/0	0/0	0/1	0/0	12,0	9,0	9,5	12,0	12	9	14	12	A	stop_gained	HIGH	PLD2	ENSBTAG00000013392	transcript	ENSBTAT00000035237	protein_coding	24	c.2503C>T	p.Arg835*	2583	2792	2503	2712	835	903	0	WARNING_TRANSCRIPT_NO_STOP_CODON
19	27369606	C	T	0/1	0/1	0/0	0/1	7,8	4,6	20,0	6,8	15	10	20	14	T	stop_gained	HIGH	ALOX12E	ENSBTAG00000031933	transcript	ENSBTAT00000045286	protein_coding	12	c.1672C>T	p.Arg558*	1681	2239	1672	1902	558	633	0	.
19	27369927	G	C	0/1	0/1	0/0	0/1	6,9	6,7	12,0	6,8	15	13	12	14	C	stop_lost	HIGH	ALOX12E	ENSBTAG00000031933	transcript	ENSBTAT00000045286	protein_coding	13	c.1901G>C	p.Ter634Serext*?	1910	2239	1901	1902	634	633	0	.
19	29963420	CT	C	0/0	0/0	0/1	0/0	11,0	15,0	7,5	14,0	12	15	12	14	C	splice_acceptor_variant&intron_variant	HIGH	MYH13	ENSBTAG00000025337	transcript	ENSBTAT00000035550	protein_coding	32	c.4966-2delA	.	-1	-1	-1	-1	-1	-1	0	WARNING_TRANSCRIPT_NO_STOP_CODON
19	42004265	C	CT	0/0	0/0	0/1	0/0	3,0	4,0	8,4	8,0	3	5	12	8	CT	frameshift_variant&stop_gained	HIGH	ENSBTAG00000039880	ENSBTAG00000039880	transcript	ENSBTAT00000043145	protein_coding	2	c.439_440insA	p.Cys147fs	439	630	439	630	147	209	0	.
19	47057945	GTAAA	G	0/0	0/0	0/1	0/0	20,0	30,0	14,13	15,0	20	32	28	16	G	frameshift_variant	HIGH	EFCAB13	ENSBTAG00000001621	transcript	ENSBTAT00000002128	protein_coding	3	c.295_298delTAAA	p.Lys99fs	295	1593	295	1593	99	530	0	WARNING_TRANSCRIPT_NO_STOP_CODON&INFO_REALIGN_3_PRIME
19	50945297	A	G	0/0	0/0	0/1	0/0	11,0	15,0	6,4	15,0	11	15	10	15	G	splice_donor_variant&intron_variant	HIGH	ENSBTAG00000024915	ENSBTAG00000024915	transcript	ENSBTAT00000034714	protein_coding	4	c.85+2T>C	.	-1	-1	-1	-1	-1	-1	0	.
19	55567824	CT	C	0/0	0/0	0/1	0/0	12,0	16,0	6,6	12,0	12	16	12	12	C	frameshift_variant	HIGH	MGAT5B	ENSBTAG00000005104	transcript	ENSBTAT00000006729	protein_coding	7	c.860delA	p.Lys287fs	860	882	860	882	287	293	0	WARNING_TRANSCRIPT_NO_START_CODON
19	55567824	CT	C	0/0	0/0	0/1	0/0	12,0	16,0	6,6	12,0	12	16	12	12	C	intron_variant	MODIFIER	MGAT5B	ENSBTAG00000005104	transcript	ENSBTAT00000061098	protein_coding	6	c.853-216delA	.	-1	-1	-1	-1	-1	-1	0	WARNING_TRANSCRIPT_NO_START_CODON
19	58442330	G	A	0/0	0/0	0/1	0/0	9,0	16,0	2,3	16,0	9	16	5	16	A	stop_gained	HIGH	SDK2	ENSBTAG00000044195	transcript	ENSBTAT00000061463	protein_coding	2	c.191G>A	p.Trp64*	191	6621	191	6621	64	2206	0	WARNING_TRANSCRIPT_NO_START_CODON
2	5016155	CCG	C	0/1	0/1	1/1	0/1	7,8	7,6	0,13	9,3	16	13	14	12	C	splice_donor_variant&splice_region_variant&intron_variant	HIGH	ENSBTAG00000018275	ENSBTAG00000018275	transcript	ENSBTAT00000024323	pseudogene	1	n.54+1_54+2delCG	.	-1	-1	-1	-1	-1	-1	0	.
2	27123800	T	C	0/0	0/0	0/1	0/0	21,0	22,0	7,7	15,0	21	22	14	15	C	splice_acceptor_variant&intron_variant	HIGH	DHRS9	ENSBTAG00000004557	transcript	ENSBTAT00000063743	protein_coding	1	c.55-1A>G	.	-1	-1	-1	-1	-1	-1	0	WARNING_TRANSCRIPT_NO_START_CODON
2	27123800	T	C	0/0	0/0	0/1	0/0	21,0	22,0	7,7	15,0	21	22	14	15	C	intron_variant	MODIFIER	DHRS9	ENSBTAG00000004557	transcript	ENSBTAT00000005986	protein_coding	1	c.-59-184A>G	.	-1	-1	-1	-1	-1	-1	0	.
2	31630706	G	GA	0/1	0/1	0/0	0/1	7,10	5,3	21,0	4,8	19	12	22	14	GA	frameshift_variant	HIGH	ENSBTAG00000005501	ENSBTAG00000005501	transcript	ENSBTAT00000007231	protein_coding	1	c.29dupA	p.Asn10fs	30	1431	30	1431	10	476	0	WARNING_TRANSCRIPT_NO_START_CODON&INFO_REALIGN_3_PRIME
2	37920883	AC	A	0/0	0/0	1/1	0/0	21,0	10,0	0,25	22,0	21	10	25	22	A	splice_donor_variant&intron_variant	HIGH	PKP4	ENSBTAG00000013773	transcript	ENSBTAT00000018330	protein_coding	6	c.205+1delG	.	-1	-1	-1	-1	-1	-1	0	.
2	75406907	G	T	0/0	0/0	0/1	0/0	10,0	9,0	5,4	9,0	10	9	9	9	T	splice_donor_variant&intron_variant	HIGH	ENSBTAG00000047681	ENSBTAG00000047681	transcript	ENSBTAT00000065012	protein_coding	3	c.339+1G>T	.	-1	-1	-1	-1	-1	-1	0	WARNING_TRANSCRIPT_NO_START_CODON
2	77076099	TA	T	0/0	0/0	0/1	0/0	17,0	15,1	7,2	13,0	17	16	9	16	T	frameshift_variant	HIGH	CNTNAP5	ENSBTAG00000031898	transcript	ENSBTAT00000045240	protein_coding	27	c.2106delA	p.Lys702fs	2106	4073	2106	3576	702	1191	0	WARNING_TRANSCRIPT_NO_START_CODON&INFO_REALIGN_3_PRIME
2	90090129	C	CT	0/1	0/1	0/0	0/1	3,9	3,8	7,0	9,3	12	11	8	12	CT	splice_donor_variant&intron_variant	HIGH	ENSBTAG00000012763	ENSBTAG00000012763	transcript	ENSBTAT00000016960	protein_coding	4	c.554+2_554+3insA	.	-1	-1	-1	-1	-1	-1	0	WARNING_TRANSCRIPT_NO_START_CODON
2	90090129	C	CT	0/1	0/1	0/0	0/1	3,9	3,8	7,0	9,3	12	11	8	12	CT	splice_donor_variant&intron_variant	HIGH	ENSBTAG00000012763	ENSBTAG00000012763	transcript	ENSBTAT00000064368	protein_coding	4	c.602+2_602+3insA	.	-1	-1	-1	-1	-1	-1	0	WARNING_TRANSCRIPT_NO_STOP_CODON
2	90090129	C	CT	0/1	0/1	0/0	0/1	3,9	3,8	7,0	9,3	12	11	8	12	CT	downstream_gene_variant	MODIFIER	NDUFB3	ENSBTAG00000012760	transcript	ENSBTAT00000016957	protein_coding	-1	c.*342_*342insT	.	-1	-1	-1	-1	-1	-1	1665	.
2	119718413	C	CT	0/0	0/0	0/1	0/0	11,0	21,0	12,17	9,0	11	22	29	9	CT	frameshift_variant	HIGH	5HTR2B	ENSBTAG00000039772	transcript	ENSBTAT00000052796	protein_coding	2	c.99dupA	p.Glu34fs	205	1531	99	1425	33	474	0	WARNING_TRANSCRIPT_NO_START_CODON
2	119718413	C	CT	0/0	0/0	0/1	0/0	11,0	21,0	12,17	9,0	11	22	29	9	CT	intron_variant	MODIFIER	PSMD1	ENSBTAG00000005119	transcript	ENSBTAT00000006754	protein_coding	16	c.1884-11144dupT	.	-1	-1	-1	-1	-1	-1	0	INFO_REALIGN_3_PRIME
2	126522559	C	T	0/0	0/0	0/1	0/0	12,0	9,0	8,5	12,0	12	9	13	12	T	splice_acceptor_variant&intron_variant	HIGH	SYTL1	ENSBTAG00000010253	transcript	ENSBTAT00000013544	protein_coding	6	c.724-1G>A	.	-1	-1	-1	-1	-1	-1	0	WARNING_TRANSCRIPT_NO_START_CODON
2	126522559	C	T	0/0	0/0	0/1	0/0	12,0	9,0	8,5	12,0	12	9	13	12	T	downstream_gene_variant	MODIFIER	MAP3K6	ENSBTAG00000010254	transcript	ENSBTAT00000013549	protein_coding	-1	c.*3909C>T	.	-1	-1	-1	-1	-1	-1	3653	.
2	128727531	A	T	0/0	0/0	0/1	0/0	15,0	8,0	5,2	8,0	15	8	7	8	T	splice_donor_variant&intron_variant	HIGH	CLIC4	ENSBTAG00000009470	transcript	ENSBTAT00000054397	protein_coding	4	c.415+2T>A	.	-1	-1	-1	-1	-1	-1	0	.
2	129743757	AT	A	0/1	0/1	0/0	0/1	21,7	12,2	17,0	20,8	29	14	18	29	A	frameshift_variant	HIGH	TCEB3	ENSBTAG00000026585	transcript	ENSBTAT00000063789	protein_coding	4	c.1388delA	p.Asn463fs	1388	2734	1388	2412	463	803	0	.
2	129743757	AT	A	0/1	0/1	0/0	0/1	21,7	12,2	17,0	20,8	29	14	18	29	A	downstream_gene_variant	MODIFIER	TCEB3	ENSBTAG00000026585	transcript	ENSBTAT00000037847	protein_coding	-1	c.*805delA	.	-1	-1	-1	-1	-1	-1	65	.
2	136282046	G	GT	0/0	0/0	1/1	0/0	20,0	12,0	0,8	16,0	22	13	9	19	GT	splice_donor_variant&intron_variant	HIGH	SPATA21	ENSBTAG00000013281	transcript	ENSBTAT00000017662	protein_coding	4	c.514dupT	.	-1	-1	-1	-1	-1	-1	0	INFO_REALIGN_3_PRIME
20	3005274	C	T	0/1	0/1	0/0	0/1	9,6	8,6	18,0	2,12	15	14	18	14	T	stop_gained	HIGH	ENSBTAG00000022684	ENSBTAG00000022684	transcript	ENSBTAT00000030757	protein_coding	6	c.691C>T	p.Arg231*	691	954	691	954	231	317	0	WARNING_TRANSCRIPT_NO_START_CODON
20	3005274	C	T	0/1	0/1	0/0	0/1	9,6	8,6	18,0	2,12	15	14	18	14	T	intron_variant	MODIFIER	RANBP17	ENSBTAG00000024801	transcript	ENSBTAT00000036842	protein_coding	22	c.2656-732C>T	.	-1	-1	-1	-1	-1	-1	0	.
20	23558953	G	T	0/0	0/0	0/1	0/0	16,0	17,0	8,6	26,0	16	17	14	26	T	splice_donor_variant&intron_variant	HIGH	SLC38A9	ENSBTAG00000033313	transcript	ENSBTAT00000047351	protein_coding	13	c.1365+1G>T	.	-1	-1	-1	-1	-1	-1	0	.
20	57027197	CCCCCCCCA	C	0/0	0/0	1/1	0/0	3,0	1,0	1,9	2,0	4	3	11	2	C	frameshift_variant	HIGH	2016-03-11	ENSBTAG00000037576	transcript	ENSBTAT00000038546	protein_coding	1	c.9_16delACCCCCCC	p.Pro3fs	9	1155	9	1155	3	384	0	WARNING_TRANSCRIPT_NO_START_CODON&INFO_REALIGN_3_PRIME
20	57027197	CCCCCCCCA	C	0/0	0/0	1/1	0/0	3,0	1,0	1,9	2,0	4	3	11	2	C	frameshift_variant	HIGH	2016-03-11	ENSBTAG00000037576	transcript	ENSBTAT00000018034	protein_coding	1	c.17_24delACCCCCCC	p.His6fs	17	1131	17	1131	6	376	0	WARNING_TRANSCRIPT_NO_START_CODON&INFO_REALIGN_3_PRIME
20	57027216	CA	C	1/1	1/1	0/1	1/1	1,2	0,1	13,2	1,3	3	2	15	4	C	frameshift_variant	HIGH	2016-03-11	ENSBTAG00000037576	transcript	ENSBTAT00000038546	protein_coding	1	c.21delA	p.Pro7fs	21	1155	21	1155	7	384	0	WARNING_TRANSCRIPT_NO_START_CODON
20	57027216	CA	C	1/1	1/1	0/1	1/1	1,2	0,1	13,2	1,3	3	2	15	4	C	frameshift_variant	HIGH	2016-03-11	ENSBTAG00000037576	transcript	ENSBTAT00000018034	protein_coding	1	c.29delA	p.His10fs	29	1131	29	1131	10	376	0	WARNING_TRANSCRIPT_NO_START_CODON
20	57027217	A	AC	1/1	1/1	0/0	1/1	0,2	0,2	13,1	0,4	2	2	15	4	AC	frameshift_variant	HIGH	2016-03-11	ENSBTAG00000037576	transcript	ENSBTAT00000038546	protein_coding	1	c.25dupC	p.Gln9fs	26	1155	26	1155	9	384	0	WARNING_TRANSCRIPT_NO_START_CODON&INFO_REALIGN_3_PRIME
20	57027217	A	AC	1/1	1/1	0/0	1/1	0,2	0,2	13,1	0,4	2	2	15	4	AC	frameshift_variant	HIGH	2016-03-11	ENSBTAG00000037576	transcript	ENSBTAT00000018034	protein_coding	1	c.33dupC	p.Ser12fs	34	1131	34	1131	12	376	0	WARNING_TRANSCRIPT_NO_START_CODON&INFO_REALIGN_3_PRIME
20	57027700	TC	T	1/1	1/1	0/1	1/1	0,7	0,6	5,3	0,7	7	8	8	7	T	frameshift_variant	HIGH	2016-03-11	ENSBTAG00000037576	transcript	ENSBTAT00000038546	protein_coding	2	c.61delC	p.Leu21fs	61	1155	61	1155	21	384	0	WARNING_TRANSCRIPT_NO_START_CODON&INFO_REALIGN_3_PRIME
20	57027700	TC	T	1/1	1/1	0/1	1/1	0,7	0,6	5,3	0,7	7	8	8	7	T	intron_variant	MODIFIER	2016-03-11	ENSBTAG00000037576	transcript	ENSBTAT00000018034	protein_coding	1	c.51-161delC	.	-1	-1	-1	-1	-1	-1	0	WARNING_TRANSCRIPT_NO_START_CODON&INFO_REALIGN_3_PRIME
21	1494182	G	A	0/1	0/1	0/0	0/1	16,4	16,2	19,1	15,5	20	18	20	20	A	splice_donor_variant&intron_variant	HIGH	ENSBTAG00000006621	ENSBTAG00000006621	transcript	ENSBTAT00000008688	protein_coding	4	c.294+1G>A	.	-1	-1	-1	-1	-1	-1	0	WARNING_TRANSCRIPT_NO_START_CODON
21	1494182	G	A	0/1	0/1	0/0	0/1	16,4	16,2	19,1	15,5	20	18	20	20	A	intron_variant	MODIFIER	ENSBTAG00000006621	ENSBTAG00000006621	transcript	ENSBTAT00000049563	protein_coding	1	c.195-1211G>A	.	-1	-1	-1	-1	-1	-1	0	WARNING_TRANSCRIPT_NO_START_CODON
21	1639610	G	A	1/1	1/1	0/1	1/1	0,14	0,8	5,8	0,12	14	8	13	12	A	splice_donor_variant&intron_variant	HIGH	ENSBTAG00000023079	ENSBTAG00000023079	transcript	ENSBTAT00000031388	protein_coding	11	c.1113+1G>A	.	-1	-1	-1	-1	-1	-1	0	WARNING_TRANSCRIPT_NO_START_CODON
21	20083563	G	A	0/0	0/0	0/1	0/0	35,0	25,0	13,6	10,0	35	25	19	10	A	splice_donor_variant&intron_variant	HIGH	ENSBTAG00000047729	ENSBTAG00000047729	transcript	ENSBTAT00000064001	protein_coding	3	c.46+1G>A	.	-1	-1	-1	-1	-1	-1	0	WARNING_TRANSCRIPT_NO_START_CODON
21	20083563	G	A	0/0	0/0	0/1	0/0	35,0	25,0	13,6	10,0	35	25	19	10	A	downstream_gene_variant	MODIFIER	ENSBTAG00000001308	ENSBTAG00000001308	transcript	ENSBTAT00000001728	protein_coding	-1	c.*1258C>T	.	-1	-1	-1	-1	-1	-1	1341	.
21	20157841	C	A	0/0	0/0	1/1	0/0	16,0	13,0	0,6	7,0	16	13	6	7	A	stop_gained	HIGH	ENSBTAG00000040580	ENSBTAG00000040580	transcript	ENSBTAT00000053602	protein_coding	2	c.10G>T	p.Glu4*	248	2499	10	876	4	291	0	.
21	20157841	C	A	0/0	0/0	1/1	0/0	16,0	13,0	0,6	7,0	16	13	6	7	A	intron_variant	MODIFIER	ENSBTAG00000001308	ENSBTAG00000001308	transcript	ENSBTAT00000001728	protein_coding	1	c.-226+35161G>T	.	-1	-1	-1	-1	-1	-1	0	.
21	23872585	CT	C	0/0	0/0	0/1	0/0	7,0	9,0	3,6	8,0	7	10	9	8	C	frameshift_variant	HIGH	ENSBTAG00000047366	ENSBTAG00000047366	transcript	ENSBTAT00000063906	protein_coding	3	c.111delT	p.Phe37fs	111	420	111	420	37	139	0	WARNING_TRANSCRIPT_NO_STOP_CODON&INFO_REALIGN_3_PRIME
21	23872652	A	T	0/0	0/0	0/1	0/0	9,0	9,0	4,4	10,0	9	9	8	10	T	stop_gained	HIGH	ENSBTAG00000047366	ENSBTAG00000047366	transcript	ENSBTAT00000063906	protein_coding	3	c.175A>T	p.Lys59*	175	420	175	420	59	139	0	WARNING_TRANSCRIPT_NO_STOP_CODON
21	69455812	T	A	0/1	0/1	0/0	0/1	31,6	33,5	21,1	41,10	37	38	22	51	A	stop_gained	HIGH	TNFAIP2	ENSBTAG00000035995	transcript	ENSBTAT00000050485	protein_coding	2	c.380T>A	p.Leu127*	380	1791	380	1665	127	554	0	WARNING_TRANSCRIPT_NO_STOP_CODON
22	8725	G	A	0/0	0/0	0/1	0/0	22,0	25,0	13,9	14,0	22	25	22	14	A	stop_gained	HIGH	ENSBTAG00000046011	ENSBTAG00000046011	transcript	ENSBTAT00000023715	protein_coding	1	c.295C>T	p.Gln99*	295	939	295	939	99	312	0	WARNING_TRANSCRIPT_NO_START_CODON
22	85658	GCT	G	0/0	0/0	0/1	0/0	23,0	19,0	8,7	21,0	23	19	16	21	G	frameshift_variant	HIGH	ENSBTAG00000023954	ENSBTAG00000023954	transcript	ENSBTAT00000029934	protein_coding	23	c.2096_2097delAG	p.Glu699fs	2097	2448	2096	2448	699	815	0	WARNING_TRANSCRIPT_NO_STOP_CODON
22	114815	A	T	0/0	0/0	0/1	0/0	15,0	15,0	7,6	13,0	15	15	13	13	T	stop_gained	HIGH	ENSBTAG00000023954	ENSBTAG00000023954	transcript	ENSBTAT00000029934	protein_coding	9	c.791T>A	p.Leu264*	791	2448	791	2448	264	815	0	WARNING_TRANSCRIPT_NO_STOP_CODON
22	116554	A	AC	0/0	0/0	0/1	0/0	23,0	7,0	8,7	21,0	23	8	15	21	AC	frameshift_variant	HIGH	ENSBTAG00000023954	ENSBTAG00000023954	transcript	ENSBTAT00000029934	protein_coding	8	c.750_751insG	p.Ser251fs	750	2448	750	2448	250	815	0	WARNING_TRANSCRIPT_NO_STOP_CODON
22	2894378	T	C	0/1	0/1	1/1	0/1	17,10	13,14	0,33	12,14	27	27	33	26	C	start_lost	HIGH	ZCWPW2	ENSBTAG00000022751	transcript	ENSBTAT00000049776	protein_coding	2	c.2T>C	p.Met1?	28	1097	2	1071	1	356	0	.
22	11130525	T	C	0/1	0/1	0/0	0/1	12,12	10,10	18,0	9,14	24	21	18	23	C	splice_donor_variant&intron_variant	HIGH	ITGA9	ENSBTAG00000016566	transcript	ENSBTAT00000022042	protein_coding	17	c.1862+1T>C	.	-1	-1	-1	-1	-1	-1	0	.
22	35066584	T	TGC	0/1	0/1	0/0	0/1	4,5	5,4	7,0	6,8	13	15	12	18	TGC	frameshift_variant	HIGH	ENSBTAG00000047851	ENSBTAG00000047851	transcript	ENSBTAT00000063407	protein_coding	1	c.103_104dupGC	p.His36fs	104	153	104	153	35	50	0	WARNING_TRANSCRIPT_NO_START_CODON
22	35066584	T	TGC	0/1	0/1	0/0	0/1	4,5	5,4	7,0	6,8	13	15	12	18	TGC	upstream_gene_variant	MODIFIER	LRIG1	ENSBTAG00000010360	transcript	ENSBTAT00000030750	protein_coding	-1	c.-1_-1insGC	.	-1	-1	-1	-1	-1	-1	1633	.
22	35066589	GCGCGCGCGCT	G	0/0	0/0	1/1	0/0	10,0	11,0	0,8	14,0	13	15	12	18	G	frameshift_variant	HIGH	ENSBTAG00000047851	ENSBTAG00000047851	transcript	ENSBTAT00000063407	protein_coding	1	c.90_99delAGCGCGCGCG	p.Arg30fs	99	153	90	153	30	50	0	WARNING_TRANSCRIPT_NO_START_CODON
22	35066589	GCGCGCGCGCT	G	0/0	0/0	1/1	0/0	10,0	11,0	0,8	14,0	13	15	12	18	G	upstream_gene_variant	MODIFIER	LRIG1	ENSBTAG00000010360	transcript	ENSBTAT00000030750	protein_coding	-1	c.-1_-1delCGCGCGCGCT	.	-1	-1	-1	-1	-1	-1	1628	.
22	52145053	G	A	0/0	0/0	0/1	0/0	15,0	9,0	7,7	21,0	15	9	14	21	A	stop_gained	HIGH	CATHL7	ENSBTAG00000003022	transcript	ENSBTAT00000003930	protein_coding	1	c.196C>T	p.Gln66*	214	588	196	498	66	165	0	.
22	52145053	G	A	0/0	0/0	0/1	0/0	15,0	9,0	7,7	21,0	15	9	14	21	A	downstream_gene_variant	MODIFIER	CATHL1	ENSBTAG00000013356	transcript	ENSBTAT00000026750	protein_coding	-1	c.*480C>T	.	-1	-1	-1	-1	-1	-1	3098	.
22	57797674	C	T	0/0	0/0	0/1	0/0	20,0	21,0	3,10	11,0	20	22	13	11	T	stop_gained	HIGH	ENSBTAG00000031115	ENSBTAG00000031115	transcript	ENSBTAT00000044029	protein_coding	8	c.397C>T	p.Arg133*	397	711	397	711	133	236	0	WARNING_TRANSCRIPT_NO_STOP_CODON
23	25472327	C	G	0/1	0/1	1/1	0/1	5,2	2,3	0,7	4,3	7	5	7	7	G	stop_gained	HIGH	BOLA-DRB3	ENSBTAG00000013919	transcript	ENSBTAT00000018484	protein_coding	2	c.267C>G	p.Tyr89*	329	1270	267	801	89	266	0	.
23	26938052	C	T	0/0	0/0	0/1	0/0	22,0	44,5	32,10	25,2	22	50	42	27	T	stop_gained	HIGH	ERMAP	ENSBTAG00000048304	transcript	ENSBTAT00000063275	protein_coding	7	c.886C>T	p.Gln296*	886	1121	886	1089	296	362	0	WARNING_TRANSCRIPT_NO_STOP_CODON
23	27158460	G	A	0/1	0/1	1/1	0/1	5,3	9,4	0,7	6,1	8	13	7	7	A	splice_donor_variant&intron_variant	HIGH	ENSBTAG00000006864	ENSBTAG00000006864	transcript	ENSBTAT00000045468	protein_coding	24	c.2568+1G>A	.	-1	-1	-1	-1	-1	-1	0	WARNING_TRANSCRIPT_NO_START_CODON
23	27158460	G	A	0/1	0/1	1/1	0/1	5,3	9,4	0,7	6,1	8	13	7	7	A	upstream_gene_variant	MODIFIER	ENSBTAG00000006864	ENSBTAG00000006864	transcript	ENSBTAT00000025729	protein_coding	-1	c.-158G>A	.	-1	-1	-1	-1	-1	-1	1382	WARNING_TRANSCRIPT_NO_START_CODON
23	27171366	T	A	0/0	0/0	0/1	0/0	11,0	18,0	6,5	14,0	11	18	11	14	A	splice_acceptor_variant&intron_variant	HIGH	ENSBTAG00000001443	ENSBTAG00000001443	transcript	ENSBTAT00000007353	protein_coding	4	c.487-2A>T	.	-1	-1	-1	-1	-1	-1	0	WARNING_TRANSCRIPT_NO_STOP_CODON
23	27171366	T	A	0/0	0/0	0/1	0/0	11,0	18,0	6,5	14,0	11	18	11	14	A	downstream_gene_variant	MODIFIER	ENSBTAG00000037533	ENSBTAG00000037533	transcript	ENSBTAT00000009019	protein_coding	-1	c.*5262A>T	.	-1	-1	-1	-1	-1	-1	4323	.
23	28333133	T	A	0/1	0/1	0/0	0/1	8,2	5,1	17,0	8,9	10	6	17	17	A	stop_gained	HIGH	ENSBTAG00000005146	ENSBTAG00000005146	transcript	ENSBTAT00000025832	protein_coding	3	c.433A>T	p.Arg145*	433	1285	433	1080	145	359	0	.
23	28537439	C	CTTGT	0/0	0/0	0/1	0/0	26,0	6,0	7,7	30,2	27	6	14	32	CTTGT	frameshift_variant	HIGH	ENSBTAG00000037421	ENSBTAG00000037421	transcript	ENSBTAT00000057407	protein_coding	3	c.564_565insACAA	p.Ala189fs	564	1638	564	1638	188	545	0	.
23	28890029	G	C	0/0	0/0	0/1	0/0	19,0	19,0	10,7	19,0	19	19	17	19	C	stop_gained	HIGH	ENSBTAG00000003250	ENSBTAG00000003250	transcript	ENSBTAT00000004214	protein_coding	1	c.99C>G	p.Tyr33*	99	936	99	936	33	311	0	WARNING_TRANSCRIPT_NO_STOP_CODON
23	28890029	G	C	0/0	0/0	0/1	0/0	19,0	19,0	10,7	19,0	19	19	17	19	C	upstream_gene_variant	MODIFIER	U6	ENSBTAG00000043759	transcript	ENSBTAT00000060751	snRNA	-1	n.-1G>C	.	-1	-1	-1	-1	-1	-1	3242	.
23	29004968	C	CA	0/0	0/0	0/1	0/0	26,0	22,0	9,12	28,0	26	22	21	28	CA	frameshift_variant	HIGH	ENSBTAG00000048194	ENSBTAG00000048194	transcript	ENSBTAT00000063107	protein_coding	1	c.583dupT	p.Trp195fs	583	927	583	927	195	308	0	.
23	29005143	G	A	0/1	0/1	0/0	0/1	18,5	18,5	15,0	13,9	23	23	15	22	A	stop_gained	HIGH	ENSBTAG00000048194	ENSBTAG00000048194	transcript	ENSBTAT00000063107	protein_coding	1	c.409C>T	p.Gln137*	409	927	409	927	137	308	0	.
23	29108004	A	C	0/0	0/0	0/1	0/0	25,0	21,0	21,4	20,0	25	22	25	20	C	stop_gained	HIGH	OR12D2	ENSBTAG00000040188	transcript	ENSBTAT00000054523	protein_coding	2	c.749T>G	p.Leu250*	1051	2347	749	927	250	308	0	.
23	29327660	CTG	C	0/0	0/0	0/1	0/0	10,0	26,0	11,10	15,0	10	26	21	15	C	frameshift_variant	HIGH	ENSBTAG00000000228	ENSBTAG00000000228	transcript	ENSBTAT00000000279	protein_coding	1	c.404_405delCA	p.Ser135fs	405	948	404	948	135	315	0	WARNING_TRANSCRIPT_NO_STOP_CODON
24	33315277	G	A	0/0	0/0	0/1	0/0	14,0	19,0	10,9	17,0	14	19	20	17	A	stop_gained	HIGH	ENSBTAG00000039850	ENSBTAG00000039850	transcript	ENSBTAT00000052736	protein_coding	1	c.104G>A	p.Trp35*	104	375	104	375	35	124	0	WARNING_TRANSCRIPT_NO_STOP_CODON
24	33315277	G	A	0/0	0/0	0/1	0/0	14,0	19,0	10,9	17,0	14	19	20	17	A	intron_variant	MODIFIER	LAMA3	ENSBTAG00000027181	transcript	ENSBTAT00000060991	protein_coding	1	c.156+9366C>T	.	-1	-1	-1	-1	-1	-1	0	WARNING_TRANSCRIPT_NO_START_CODON
24	43525280	AC	A	0/0	0/0	0/1	0/0	21,0	15,0	7,7	15,0	24	17	14	15	A	frameshift_variant	HIGH	PSMG2	ENSBTAG00000010552	transcript	ENSBTAT00000013953	protein_coding	7	c.714delC	p.Pro238fs	731	974	714	795	238	264	0	INFO_REALIGN_3_PRIME
24	58282744	G	T	0/0	0/0	1/1	0/0	4,0	9,2	0,4	14,0	4	11	4	14	T	start_lost	HIGH	MALT1	ENSBTAG00000027916	transcript	ENSBTAT00000046385	protein_coding	1	c.3G>T	p.Leu1?	3	2581	3	2514	1	837	0	.
25	967717	C	G	0/0	0/0	0/1	0/0	21,0	18,0	2,5	12,0	21	18	7	12	G	stop_gained	HIGH	CACNA1H	ENSBTAG00000026461	transcript	ENSBTAT00000012991	protein_coding	9	c.2156C>G	p.Ser719*	2156	6777	2156	6777	719	2258	0	WARNING_TRANSCRIPT_NO_START_CODON
25	1353003	C	CG	0/0	0/0	0/1	0/0	10,0	8,0	7,7	11,0	12	10	14	11	CG	frameshift_variant	HIGH	EME2	ENSBTAG00000016553	transcript	ENSBTAT00000066331	protein_coding	5	c.570dupG	p.Thr191fs	597	944	571	918	191	305	0	WARNING_TRANSCRIPT_NO_START_CODON&INFO_REALIGN_3_PRIME
25	1353003	C	CG	0/0	0/0	0/1	0/0	10,0	8,0	7,7	11,0	12	10	14	11	CG	upstream_gene_variant	MODIFIER	NME3	ENSBTAG00000016552	transcript	ENSBTAT00000022012	protein_coding	-1	c.-14dupC	.	-1	-1	-1	-1	-1	-1	3404	.
25	1353003	C	CG	0/0	0/0	0/1	0/0	10,0	8,0	7,7	11,0	12	10	14	11	CG	upstream_gene_variant	MODIFIER	MRPS34	ENSBTAG00000026415	transcript	ENSBTAT00000037541	protein_coding	-1	c.-27dupC	.	-1	-1	-1	-1	-1	-1	1859	.
25	1353003	C	CG	0/0	0/0	0/1	0/0	10,0	8,0	7,7	11,0	12	10	14	11	CG	downstream_gene_variant	MODIFIER	MAPK8IP3	ENSBTAG00000002211	transcript	ENSBTAT00000002865	protein_coding	-1	c.*4155_*4155insG	.	-1	-1	-1	-1	-1	-1	4595	.
25	1353003	C	CG	0/0	0/0	0/1	0/0	10,0	8,0	7,7	11,0	12	10	14	11	CG	downstream_gene_variant	MODIFIER	SPSB3	ENSBTAG00000016558	transcript	ENSBTAT00000022024	protein_coding	-1	c.*1084dupC	.	-1	-1	-1	-1	-1	-1	1549	.
25	1353003	C	CG	0/0	0/0	0/1	0/0	10,0	8,0	7,7	11,0	12	10	14	11	CG	intron_variant	MODIFIER	EME2	ENSBTAG00000016553	transcript	ENSBTAT00000022021	protein_coding	4	c.548+38dupG	.	-1	-1	-1	-1	-1	-1	0	INFO_REALIGN_3_PRIME
25	1353003	C	CG	0/0	0/0	0/1	0/0	10,0	8,0	7,7	11,0	12	10	14	11	CG	intron_variant	MODIFIER	EME2	ENSBTAG00000016553	transcript	ENSBTAT00000063538	protein_coding	4	c.548+38dupG	.	-1	-1	-1	-1	-1	-1	0	INFO_REALIGN_3_PRIME
25	1536148	CAG	C	0/0	0/0	0/1	0/0	6,0	12,0	6,6	5,0	6	12	14	5	C	frameshift_variant	HIGH	NOXO1	ENSBTAG00000020369	transcript	ENSBTAT00000047285	protein_coding	8	c.1015_1016delCT	p.Leu339fs	1016	1068	1015	1068	339	355	0	WARNING_TRANSCRIPT_NO_STOP_CODON
25	1536148	CAG	C	0/0	0/0	0/1	0/0	6,0	12,0	6,6	5,0	6	12	14	5	C	upstream_gene_variant	MODIFIER	GFER	ENSBTAG00000017631	transcript	ENSBTAT00000023446	protein_coding	-1	c.-8_-8delAG	.	-1	-1	-1	-1	-1	-1	4714	.
25	1536148	CAG	C	0/0	0/0	0/1	0/0	6,0	12,0	6,6	5,0	6	12	14	5	C	downstream_gene_variant	MODIFIER	TBL3	ENSBTAG00000020366	transcript	ENSBTAT00000027147	protein_coding	-1	c.*2479_*2479delAG	.	-1	-1	-1	-1	-1	-1	344	.
25	26367916	C	T	0/1	0/1	0/0	0/1	10,11	19,7	27,5	14,11	21	26	32	25	T	splice_donor_variant&intron_variant	HIGH	ENSBTAG00000016883	ENSBTAG00000016883	transcript	ENSBTAT00000022457	protein_coding	5	c.297+1C>T	.	-1	-1	-1	-1	-1	-1	0	.
25	32390043	A	G	./.	./.	0/1	./.	.	.	1,3	.	.	.	4	.	G	splice_donor_variant&intron_variant	HIGH	ENSBTAG00000047264	ENSBTAG00000047264	transcript	ENSBTAT00000063827	protein_coding	1	c.364+2T>C	.	-1	-1	-1	-1	-1	-1	0	WARNING_TRANSCRIPT_NO_START_CODON
25	33788634	T	C	0/1	0/1	1/1	0/1	5,3	5,8	0,14	3,5	8	13	14	8	C	splice_acceptor_variant&intron_variant	HIGH	ELN	ENSBTAG00000019517	transcript	ENSBTAT00000057593	protein_coding	29	c.1940-2A>G	.	-1	-1	-1	-1	-1	-1	0	.
25	36124360	T	C	0/1	0/1	0/0	0/1	10,1	17,4	9,0	15,4	11	21	9	19	C	splice_donor_variant&intron_variant	HIGH	MUC3A	ENSBTAG00000047767	transcript	ENSBTAT00000064675	protein_coding	2	c.301+2T>C	.	-1	-1	-1	-1	-1	-1	0	WARNING_TRANSCRIPT_NO_START_CODON
25	36124360	T	C	0/1	0/1	0/0	0/1	10,1	17,4	9,0	15,4	11	21	9	19	C	intron_variant	MODIFIER	MUC3A	ENSBTAG00000047767	transcript	ENSBTAT00000065186	protein_coding	1	c.459-471T>C	.	-1	-1	-1	-1	-1	-1	0	WARNING_TRANSCRIPT_NO_START_CODON
25	36305710	G	GC	0/0	0/0	1/1	0/0	22,0	10,0	0,8	12,0	22	13	9	12	GC	frameshift_variant	HIGH	UFSP1	ENSBTAG00000001138	transcript	ENSBTAT00000001510	protein_coding	1	c.18dupC	p.Gly7fs	456	1012	19	429	7	142	0	INFO_REALIGN_3_PRIME
25	36305710	G	GC	0/0	0/0	1/1	0/0	22,0	10,0	0,8	12,0	22	13	9	12	GC	downstream_gene_variant	MODIFIER	ACHE	ENSBTAG00000001139	transcript	ENSBTAT00000001517	protein_coding	-1	c.*1907_*1907insC	.	-1	-1	-1	-1	-1	-1	1678	.
25	36305710	G	GC	0/0	0/0	1/1	0/0	22,0	10,0	0,8	12,0	22	13	9	12	GC	downstream_gene_variant	MODIFIER	SRRT	ENSBTAG00000001134	transcript	ENSBTAT00000001507	protein_coding	-1	c.*2941dupG	.	-1	-1	-1	-1	-1	-1	991	.
25	36305710	G	GC	0/0	0/0	1/1	0/0	22,0	10,0	0,8	12,0	22	13	9	12	GC	downstream_gene_variant	MODIFIER	ACHE	ENSBTAG00000001139	transcript	ENSBTAT00000001512	protein_coding	-1	c.*1901_*1901insC	.	-1	-1	-1	-1	-1	-1	670	.
26	12382974	G	A	0/0	0/0	0/1	0/0	15,0	14,0	13,12	19,0	15	14	25	19	A	stop_gained	HIGH	HTR7	ENSBTAG00000008783	transcript	ENSBTAT00000011575	protein_coding	4	c.1342C>T	p.Gln448*	1342	1452	1342	1452	448	483	0	WARNING_TRANSCRIPT_NO_STOP_CODON
27	1349221	C	G	0/1	0/1	0/0	0/1	18,16	7,11	21,0	16,9	34	18	21	25	G	splice_donor_variant&intron_variant	HIGH	CSMD1	ENSBTAG00000009739	transcript	ENSBTAT00000012850	protein_coding	14	c.2184+1G>C	.	-1	-1	-1	-1	-1	-1	0	WARNING_TRANSCRIPT_NO_START_CODON
27	4801362	G	A	0/1	0/1	0/0	0/1	23,4	16,2	25,2	25,3	27	18	27	28	A	stop_gained	HIGH	ENSBTAG00000008519	ENSBTAG00000008519	transcript	ENSBTAT00000024416	protein_coding	1	c.37C>T	p.Gln13*	37	1329	37	1329	13	442	0	WARNING_TRANSCRIPT_NO_START_CODON
27	4801362	G	A	0/1	0/1	0/0	0/1	23,4	16,2	25,2	25,3	27	18	27	28	A	intron_variant	MODIFIER	ENSBTAG00000007477	ENSBTAG00000007477	transcript	ENSBTAT00000008008	protein_coding	7	c.970-3474C>T	.	-1	-1	-1	-1	-1	-1	0	WARNING_TRANSCRIPT_NO_START_CODON
27	5368857	A	T	0/1	0/1	0/0	0/1	22,7	12,3	27,6	10,4	29	15	33	14	T	splice_donor_variant&intron_variant	HIGH	ENSBTAG00000023157	ENSBTAG00000023157	transcript	ENSBTAT00000031499	protein_coding	4	c.588+2A>T	.	-1	-1	-1	-1	-1	-1	0	WARNING_TRANSCRIPT_NO_START_CODON
27	20593144	CAAAAAAAA	C	0/0	0/0	0/1	0/0	5,1	5,0	1,4	3,1	7	9	7	6	C	frameshift_variant	HIGH	ENSBTAG00000045830	ENSBTAG00000045830	transcript	ENSBTAT00000065592	protein_coding	4	c.339_346delAAAAAAAA	p.Lys113fs	339	906	339	906	113	301	0	WARNING_TRANSCRIPT_NO_START_CODON&INFO_REALIGN_3_PRIME
27	20593144	CAAAAAAAA	C	0/0	0/0	0/1	0/0	5,1	5,0	1,4	3,1	7	9	7	6	C	intron_variant	MODIFIER	TUSC3	ENSBTAG00000009191	transcript	ENSBTAT00000012110	protein_coding	1	c.138+43388_138+43395delTTTTTTTT	.	-1	-1	-1	-1	-1	-1	0	.
27	26083463	T	C	0/0	0/0	0/1	0/0	19,0	16,0	9,10	14,0	19	16	19	14	C	splice_acceptor_variant&intron_variant	HIGH	TEX15	ENSBTAG00000017083	transcript	ENSBTAT00000022719	protein_coding	3	c.7026-2A>G	.	-1	-1	-1	-1	-1	-1	0	WARNING_TRANSCRIPT_NO_START_CODON
27	33780519	T	A	0/0	0/0	0/1	0/0	10,0	12,0	5,7	10,0	10	12	12	10	A	splice_donor_variant&intron_variant	HIGH	HTRA4	ENSBTAG00000019532	transcript	ENSBTAT00000004564	protein_coding	1	c.481+2T>A	.	-1	-1	-1	-1	-1	-1	0	.
27	33780519	T	A	0/0	0/0	0/1	0/0	10,0	12,0	5,7	10,0	10	12	12	10	A	downstream_gene_variant	MODIFIER	PLEKHA2	ENSBTAG00000003509	transcript	ENSBTAT00000031486	protein_coding	-1	c.*1140T>A	.	-1	-1	-1	-1	-1	-1	4248	WARNING_TRANSCRIPT_NO_START_CODON
28	4134137	G	GT	0/1	0/1	0/0	0/1	9,6	10,4	9,0	9,6	16	18	10	20	GT	frameshift_variant	HIGH	FMN2	ENSBTAG00000025021	transcript	ENSBTAT00000049545	protein_coding	3	c.1367_1368insT	p.Ser457fs	1368	4246	1368	4236	456	1411	0	INFO_REALIGN_3_PRIME
28	26505641	G	A	0/0	0/0	0/1	0/0	11,0	12,0	8,4	4,0	11	12	12	4	A	splice_donor_variant&intron_variant	HIGH	AIFM2	ENSBTAG00000001165	transcript	ENSBTAT00000001550	protein_coding	9	c.*12+2C>T	.	-1	-1	-1	-1	-1	-1	0	.
28	26505641	G	A	0/0	0/0	0/1	0/0	11,0	12,0	8,4	4,0	11	12	12	4	A	downstream_gene_variant	MODIFIER	H2AFY2	ENSBTAG00000001163	transcript	ENSBTAT00000001547	protein_coding	-1	c.*1293G>A	.	-1	-1	-1	-1	-1	-1	1546	.
28	32382128	G	A	0/0	0/0	0/1	0/0	16,0	14,0	9,6	12,0	16	14	15	12	A	splice_acceptor_variant&splice_donor_variant&intron_variant	HIGH	ENSBTAG00000004050	ENSBTAG00000004050	transcript	ENSBTAT00000005294	pseudogene	1	n.42+1C>T	.	-1	-1	-1	-1	-1	-1	0	.
28	42325099	A	G	1/1	1/1	./.	1/1	0,2	0,5	.	0,1	2	5	.	1	G	splice_donor_variant&intron_variant	HIGH	ANTXRL	ENSBTAG00000023023	transcript	ENSBTAT00000054357	protein_coding	17	c.1260+2T>C	.	-1	-1	-1	-1	-1	-1	0	WARNING_TRANSCRIPT_NO_STOP_CODON
28	42325099	A	G	1/1	1/1	./.	1/1	0,2	0,5	.	0,1	2	5	.	1	G	intron_variant	MODIFIER	ANTXRL	ENSBTAG00000023023	transcript	ENSBTAT00000031284	protein_coding	16	c.1258-247T>C	.	-1	-1	-1	-1	-1	-1	0	WARNING_TRANSCRIPT_NO_STOP_CODON
28	42618573	G	GT	0/0	0/0	0/1	0/0	12,0	16,0	18,8	17,0	12	16	27	17	GT	splice_acceptor_variant&splice_donor_variant&intron_variant	HIGH	ENSBTAG00000004437	ENSBTAG00000004437	transcript	ENSBTAT00000005814	pseudogene	1	n.336_336+1insT	.	-1	-1	-1	-1	-1	-1	0	.
28	42618573	G	GT	0/0	0/0	0/1	0/0	12,0	16,0	18,8	17,0	12	16	27	17	GT	upstream_gene_variant	MODIFIER	GDF2	ENSBTAG00000005004	transcript	ENSBTAT00000006587	protein_coding	-1	c.-1_-1insA	.	-1	-1	-1	-1	-1	-1	2446	.
29	1985887	T	C	1/1	1/1	0/1	1/1	0,19	0,22	10,11	0,18	19	22	21	18	C	splice_acceptor_variant&intron_variant	HIGH	FAT3	ENSBTAG00000004081	transcript	ENSBTAT00000005332	protein_coding	25	c.12163-2A>G	.	-1	-1	-1	-1	-1	-1	0	WARNING_TRANSCRIPT_NO_START_CODON
29	26714202	C	CG	0/1	0/1	0/0	0/1	4,4	5,1	10,0	5,7	9	7	11	12	CG	frameshift_variant	HIGH	SAA1	ENSBTAG00000022394	transcript	ENSBTAT00000030326	protein_coding	3	c.203dupG	p.Ala69fs	511	816	204	393	68	130	0	INFO_REALIGN_3_PRIME
29	26714202	C	CG	0/1	0/1	0/0	0/1	4,4	5,1	10,0	5,7	9	7	11	12	CG	downstream_gene_variant	MODIFIER	ENSBTAG00000039768	ENSBTAG00000039768	transcript	ENSBTAT00000056355	pseudogene	-1	n.*777dupC	.	-1	-1	-1	-1	-1	-1	3595	.
29	27255301	G	GT	0/1	0/1	0/0	0/1	8,4	9,12	10,0	6,2	15	23	12	12	GT	frameshift_variant	HIGH	ENSBTAG00000039517	ENSBTAG00000039517	transcript	ENSBTAT00000056358	protein_coding	2	c.930dupT	p.Gln311fs	931	957	931	957	311	318	0	WARNING_TRANSCRIPT_NO_START_CODON&INFO_REALIGN_3_PRIME
29	27957599	ACTTACAG	A	0/1	0/1	0/0	0/1	6,5	14,9	15,0	16,6	11	23	15	23	A	frameshift_variant	HIGH	ENSBTAG00000047310	ENSBTAG00000047310	transcript	ENSBTAT00000065743	protein_coding	1	c.911_917delCTGTAAG	p.Thr304fs	917	933	911	933	304	310	0	.
29	38839136	A	AC	0/1	0/1	1/1	0/1	6,12	7,7	0,11	10,3	19	14	11	14	AC	frameshift_variant	HIGH	ENSBTAG00000040140	ENSBTAG00000040140	transcript	ENSBTAT00000002273	protein_coding	7	c.860dupG	p.Pro288fs	860	969	860	969	287	322	0	WARNING_TRANSCRIPT_NO_START_CODON
29	38840924	G	GT	0/1	0/1	0/0	0/1	6,4	11,7	15,0	4,2	10	18	15	7	GT	frameshift_variant	HIGH	ENSBTAG00000040140	ENSBTAG00000040140	transcript	ENSBTAT00000002273	protein_coding	6	c.605_606insA	p.Ile203fs	605	969	605	969	202	322	0	WARNING_TRANSCRIPT_NO_START_CODON
29	38840925	A	AG	0/1	0/1	1/1	0/1	4,6	8,11	0,14	2,4	10	19	15	6	AG	frameshift_variant	HIGH	ENSBTAG00000040140	ENSBTAG00000040140	transcript	ENSBTAT00000002273	protein_coding	6	c.604dupC	p.Leu202fs	604	969	604	969	202	322	0	WARNING_TRANSCRIPT_NO_START_CODON
29	38892540	A	G	0/0	0/0	0/1	0/0	20,0	20,0	19,3	18,3	20	20	22	21	G	splice_donor_variant&intron_variant	HIGH	ENSBTAG00000046497	ENSBTAG00000046497	transcript	ENSBTAT00000008278	protein_coding	1	c.44+2T>C	.	-1	-1	-1	-1	-1	-1	0	WARNING_TRANSCRIPT_NO_START_CODON
29	39550833	TC	T	0/1	0/1	0/0	0/1	6,1	8,10	20,0	7,13	8	19	20	20	T	frameshift_variant	HIGH	ENSBTAG00000035736	ENSBTAG00000035736	transcript	ENSBTAT00000012685	protein_coding	13	c.983delC	p.Ser328fs	983	1092	983	1092	328	363	0	.
29	39550833	TC	T	0/1	0/1	0/0	0/1	6,1	8,10	20,0	7,13	8	19	20	20	T	frameshift_variant	HIGH	ENSBTAG00000035736	ENSBTAG00000035736	transcript	ENSBTAT00000027020	protein_coding	11	c.920delC	p.Ser307fs	920	1029	920	1029	307	342	0	WARNING_TRANSCRIPT_NO_START_CODON
29	39550833	TC	T	0/1	0/1	0/0	0/1	6,1	8,10	20,0	7,13	8	19	20	20	T	frameshift_variant	HIGH	ENSBTAG00000035736	ENSBTAG00000035736	transcript	ENSBTAT00000017669	protein_coding	9	c.782delC	p.Ser261fs	782	891	782	891	261	296	0	WARNING_TRANSCRIPT_NO_START_CODON
29	41836992	T	TG	0/0	0/0	0/1	0/0	10,0	8,0	5,3	13,0	11	9	8	15	TG	frameshift_variant	HIGH	STX5	ENSBTAG00000009490	transcript	ENSBTAT00000046561	protein_coding	1	c.131dupC	p.Val45fs	553	2080	131	1068	44	355	0	.
29	41836992	T	TG	0/0	0/0	0/1	0/0	10,0	8,0	5,3	13,0	11	9	8	15	TG	downstream_gene_variant	MODIFIER	WDR74	ENSBTAG00000009491	transcript	ENSBTAT00000012489	protein_coding	-1	c.*1723dupC	.	-1	-1	-1	-1	-1	-1	1801	.
29	42446938	A	T	0/1	0/1	0/0	0/1	6,7	3,6	21,0	9,9	13	9	21	18	T	stop_gained	HIGH	ENSBTAG00000037645	ENSBTAG00000037645	transcript	ENSBTAT00000007510	protein_coding	7	c.807T>A	p.Tyr269*	807	1044	807	1044	269	347	0	.
29	42446944	T	G	0/1	0/1	0/0	0/1	4,7	5,6	22,0	8,9	11	11	22	17	G	splice_acceptor_variant&intron_variant	HIGH	ENSBTAG00000037645	ENSBTAG00000037645	transcript	ENSBTAT00000007510	protein_coding	6	c.802-1A>C	.	-1	-1	-1	-1	-1	-1	0	.
29	44267995	A	AC	1/1	1/1	0/1	1/1	0,5	0,11	7,8	0,16	5	11	15	16	AC	splice_acceptor_variant&intron_variant	HIGH	FRMD8	ENSBTAG00000002039	transcript	ENSBTAT00000033253	protein_coding	10	c.1274-3_1274-2insC	.	-1	-1	-1	-1	-1	-1	0	.
29	50654442	G	GAC	0/1	0/1	0/0	0/1	6,6	6,2	17,0	6,8	13	8	17	14	GAC	splice_acceptor_variant&splice_donor_variant&intron_variant	HIGH	ENSBTAG00000019579	ENSBTAG00000019579	transcript	ENSBTAT00000060988	protein_coding	2	c.246_246+1insAC	.	-1	-1	-1	-1	-1	-1	0	WARNING_TRANSCRIPT_NO_START_CODON
29	51402770	GT	G	1/1	1/1	./.	1/1	0,4	0,2	.	0,1	4	2	.	2	G	frameshift_variant	HIGH	ENSBTAG00000008274	ENSBTAG00000008274	transcript	ENSBTAT00000010897	protein_coding	28	c.3269delA	p.Asn1090fs	3269	17832	3269	17832	1090	5943	0	WARNING_TRANSCRIPT_NO_STOP_CODON
3	10462574	T	TAA	0/1	0/1	0/0	0/1	7,6	8,12	12,0	13,3	14	21	15	17	TAA	frameshift_variant	HIGH	ENSBTAG00000020765	ENSBTAG00000020765	transcript	ENSBTAT00000054562	protein_coding	2	c.20_21dupTT	p.Thr8fs	21	993	21	993	7	330	0	WARNING_TRANSCRIPT_NO_START_CODON
3	11056363	G	A	0/0	0/0	0/1	0/0	22,0	13,0	10,12	21,0	22	13	22	21	A	splice_acceptor_variant&intron_variant	HIGH	ENSBTAG00000038961	ENSBTAG00000038961	transcript	ENSBTAT00000055366	protein_coding	1	c.915-1G>A	.	-1	-1	-1	-1	-1	-1	0	WARNING_TRANSCRIPT_NO_STOP_CODON
3	11906876	A	C	0/0	0/0	1/1	0/0	12,1	22,0	0,3	10,2	13	22	3	12	C	splice_donor_variant&intron_variant	HIGH	ENSBTAG00000026180	ENSBTAG00000026180	transcript	ENSBTAT00000001274	protein_coding	1	c.37+1T>G	.	-1	-1	-1	-1	-1	-1	0	WARNING_TRANSCRIPT_NO_START_CODON
3	12484862	CAGAGTGGGAAAAGAGACTGCCCTTG	C	0/0	0/0	0/1	0/0	27,0	18,0	1,5	20,0	28	20	15	20	C	frameshift_variant	HIGH	FCRL2	ENSBTAG00000017204	transcript	ENSBTAT00000022103	protein_coding	1	c.-1_10delCAAGGGCAGTCTCTTTTCCCACTCT	p.Phe1fs	10	1506	1	1506	1	501	0	WARNING_TRANSCRIPT_NO_START_CODON
3	12484862	CAGAGTGGGAAAAGAGACTGCCCTTG	C	0/0	0/0	0/1	0/0	27,0	18,0	1,5	20,0	28	20	15	20	C	upstream_gene_variant	MODIFIER	FCRL2	ENSBTAG00000017204	transcript	ENSBTAT00000022103	protein_coding	-1	c.-1_10delCAAGGGCAGTCTCTTTTCCCACTCT	.	-1	-1	-1	-1	-1	-1	0	WARNING_TRANSCRIPT_NO_START_CODON
3	12484862	CAGAGTGGGAAAAGAGACTGCCCTTG	C	0/0	0/0	0/1	0/0	27,0	18,0	1,5	20,0	28	20	15	20	C	intergenic_region	MODIFIER	FCRL2-CD5L	ENSBTAG00000017204-ENSBTAG00000022514	intergenic_region	ENSBTAG00000017204-ENSBTAG00000022514	.	-1	n.null_nulldelAGAGTGGGAAAAGAGACTGCCCTTG	.	-1	-1	-1	-1	-1	-1	0	.
3	57585007	C	T	0/0	0/0	0/1	0/0	12,0	22,0	13,12	18,0	12	22	25	18	T	splice_acceptor_variant&intron_variant	HIGH	ENSBTAG00000016712	ENSBTAG00000016712	transcript	ENSBTAT00000033511	protein_coding	4	c.449-1G>A	.	-1	-1	-1	-1	-1	-1	0	.
3	57585007	C	T	0/0	0/0	0/1	0/0	12,0	22,0	13,12	18,0	12	22	25	18	T	splice_acceptor_variant&intron_variant	HIGH	ENSBTAG00000016712	ENSBTAG00000016712	transcript	ENSBTAT00000033510	protein_coding	4	c.449-1G>A	.	-1	-1	-1	-1	-1	-1	0	.
3	57585007	C	T	0/0	0/0	0/1	0/0	12,0	22,0	13,12	18,0	12	22	25	18	T	splice_acceptor_variant&intron_variant	HIGH	ENSBTAG00000016712	ENSBTAG00000016712	transcript	ENSBTAT00000023675	protein_coding	4	c.449-1G>A	.	-1	-1	-1	-1	-1	-1	0	.
3	57585007	C	T	0/0	0/0	0/1	0/0	12,0	22,0	13,12	18,0	12	22	25	18	T	splice_acceptor_variant&intron_variant	HIGH	ENSBTAG00000016712	ENSBTAG00000016712	transcript	ENSBTAT00000065309	protein_coding	4	c.449-1G>A	.	-1	-1	-1	-1	-1	-1	0	WARNING_TRANSCRIPT_NO_STOP_CODON
3	75083167	GCA	GCACACA,G	0/1	0/1	1/1	0/1	2,2,0	6,4,0	0,2,0	2,1,0	8	13	6	8	G	frameshift_variant	HIGH	CTH	ENSBTAG00000014791	transcript	ENSBTAT00000063885	protein_coding	11	c.1234_1235delTG	p.Cys412fs	1360	2169	1234	1254	412	417	0	.
3	75083167	GCA	GCACACA,G	0/1	0/1	1/1	0/1	2,2,0	6,4,0	0,2,0	2,1,0	8	13	6	8	GCACACA	frameshift_variant	HIGH	CTH	ENSBTAG00000014791	transcript	ENSBTAT00000063885	protein_coding	11	c.1230_1233dupTGTG	p.Cys412fs	1358	2169	1233	1254	411	417	0	.
3	75083167	GCA	GCACACA,G	0/1	0/1	1/1	0/1	2,2,0	6,4,0	0,2,0	2,1,0	8	13	6	8	G	intron_variant	MODIFIER	CTH	ENSBTAG00000014791	transcript	ENSBTAT00000019679	protein_coding	11	c.1191+43_1191+44delTG	.	-1	-1	-1	-1	-1	-1	0	.
3	75083167	GCA	GCACACA,G	0/1	0/1	1/1	0/1	2,2,0	6,4,0	0,2,0	2,1,0	8	13	6	8	GCACACA	intron_variant	MODIFIER	CTH	ENSBTAG00000014791	transcript	ENSBTAT00000019679	protein_coding	11	c.1191+39_1191+42dupTGTG	.	-1	-1	-1	-1	-1	-1	0	.
3	86287932	C	T	0/0	0/0	0/1	0/0	8,0	18,0	7,10	11,0	8	18	17	11	T	stop_gained	HIGH	C1orf87	ENSBTAG00000009481	transcript	ENSBTAT00000012479	protein_coding	5	c.688C>T	p.Gln230*	759	2461	688	1644	230	547	0	.
3	107514445	C	T	0/0	0/0	0/1	0/0	20,0	14,0	9,8	12,0	21	14	17	12	T	splice_donor_variant&intron_variant	HIGH	ENSBTAG00000047038	ENSBTAG00000047038	transcript	ENSBTAT00000065133	protein_coding	2	c.318+1G>A	.	-1	-1	-1	-1	-1	-1	0	WARNING_TRANSCRIPT_NO_STOP_CODON
3	113943024	G	A	0/0	0/0	0/1	0/0	11,0	9,0	10,4	20,0	11	10	14	20	A	stop_gained	HIGH	ENSBTAG00000048275	ENSBTAG00000048275	transcript	ENSBTAT00000064518	protein_coding	1	c.14G>A	p.Trp5*	14	888	14	888	5	295	0	WARNING_TRANSCRIPT_NO_STOP_CODON
3	113943024	G	A	0/0	0/0	0/1	0/0	11,0	9,0	10,4	20,0	11	10	14	20	A	upstream_gene_variant	MODIFIER	ENSBTAG00000046353	ENSBTAG00000046353	transcript	ENSBTAT00000063959	protein_coding	-1	c.-1G>A	.	-1	-1	-1	-1	-1	-1	4466	WARNING_TRANSCRIPT_NO_STOP_CODON
3	113943024	G	A	0/0	0/0	0/1	0/0	11,0	9,0	10,4	20,0	11	10	14	20	A	intron_variant	MODIFIER	UGT1A1	ENSBTAG00000026181	transcript	ENSBTAT00000006163	protein_coding	1	c.852+34453G>A	.	-1	-1	-1	-1	-1	-1	0	.
3	114062601	C	T	0/0	0/0	1/1	0/0	19,0	13,0	0,9	21,0	19	13	9	21	T	splice_donor_variant&intron_variant	HIGH	MROH2A	ENSBTAG00000017434	transcript	ENSBTAT00000023177	protein_coding	21	c.2184+1G>A	.	-1	-1	-1	-1	-1	-1	0	WARNING_TRANSCRIPT_NO_START_CODON
3	119709070	A	AT	1/1	1/1	0/1	1/1	0,12	0,9	4,7	0,7	13	9	11	8	AT	frameshift_variant	HIGH	ENSBTAG00000045833	ENSBTAG00000045833	transcript	ENSBTAT00000063408	protein_coding	1	c.417dupT	p.Pro140fs	418	948	418	948	140	315	0	WARNING_TRANSCRIPT_NO_START_CODON&INFO_REALIGN_3_PRIME
3	120908725	CG	C	0/0	0/0	1/1	0/0	15,0	9,0	0,21	17,0	15	9	21	17	C	frameshift_variant	HIGH	HDLBP	ENSBTAG00000004315	transcript	ENSBTAT00000005656	protein_coding	23	c.2634delC	p.Phe878fs	2822	3962	2634	3774	878	1257	0	.
4	13589211	TG	T	0/0	0/0	0/1	0/0	13,0	20,0	6,11	22,0	13	20	17	22	T	frameshift_variant	HIGH	ENSBTAG00000035660	ENSBTAG00000035660	transcript	ENSBTAT00000050149	protein_coding	2	c.133delG	p.Val45fs	133	387	133	387	45	128	0	.
4	13589444	AG	A	0/0	0/0	0/1	0/0	17,0	21,0	8,9	16,1	17	21	17	17	A	frameshift_variant	HIGH	ENSBTAG00000035660	ENSBTAG00000035660	transcript	ENSBTAT00000050149	protein_coding	2	c.368delG	p.Gly123fs	368	387	368	387	123	128	0	INFO_REALIGN_3_PRIME
4	32577541	CGCCGATGCTGCAGTCAAACAGAATGG	C	0/0	0/0	0/1	0/0	9,0	14,0	10,6	15,0	11	15	21	15	C	frameshift_variant	HIGH	ENSBTAG00000015666	ENSBTAG00000015666	transcript	ENSBTAT00000047541	protein_coding	35	c.3296_3321delCCATTCTGTTTGACTGCAGCATCGGC	p.Pro1099fs	3321	4187	3296	3780	1099	1259	0	WARNING_TRANSCRIPT_NO_START_CODON
4	32586203	C	G	0/1	0/1	0/0	0/1	4,20	4,16	13,0	6,3	24	20	13	9	G	splice_acceptor_variant&intron_variant	HIGH	ENSBTAG00000015666	ENSBTAG00000015666	transcript	ENSBTAT00000047541	protein_coding	32	c.2865-1G>C	.	-1	-1	-1	-1	-1	-1	0	WARNING_TRANSCRIPT_NO_START_CODON
4	32623281	TAAAACAAAAC	T	0/1	0/1	0/0	0/1	10,10	18,8	15,2	14,7	24	38	29	31	T	splice_acceptor_variant&disruptive_inframe_deletion&splice_region_variant&intron_variant	HIGH	ENSBTAG00000015666	ENSBTAG00000015666	transcript	ENSBTAT00000047541	protein_coding	12	c.954-1_962delGTTTTGTTTT	p.Ser318_Leu321delinsArg	962	4187	954	3780	318	1259	0	WARNING_TRANSCRIPT_NO_START_CODON
4	40802130	G	GT	0/0	0/0	0/1	0/0	11,0	20,0	10,6	16,0	11	20	17	16	GT	frameshift_variant&splice_region_variant	HIGH	GNAT3	ENSBTAG00000008641	transcript	ENSBTAT00000011395	protein_coding	5	c.185dupT	p.Glu63fs	186	1065	186	1065	62	354	0	INFO_REALIGN_3_PRIME
4	49388999	GT	G	0/1	0/1	1/1	0/1	8,4	10,6	0,18	13,5	12	19	22	21	G	frameshift_variant	HIGH	LAMB4	ENSBTAG00000033169	transcript	ENSBTAT00000047111	protein_coding	40	c.4615delA	p.Thr1539fs	4615	4704	4615	4704	1539	1567	0	WARNING_TRANSCRIPT_NO_START_CODON
4	56548147	T	A	0/0	0/0	0/1	0/0	19,0	16,0	9,10	15,0	19	16	19	15	A	splice_donor_variant&intron_variant	HIGH	ENSBTAG00000024361	ENSBTAG00000024361	transcript	ENSBTAT00000033734	protein_coding	9	c.1047+2T>A	.	-1	-1	-1	-1	-1	-1	0	.
4	99788256	G	A	0/0	0/0	1/1	0/0	7,0	15,0	0,6	13,3	7	15	6	16	A	stop_gained	HIGH	ENSBTAG00000031548	ENSBTAG00000031548	transcript	ENSBTAT00000044723	protein_coding	9	c.1297C>T	p.Arg433*	1373	2385	1297	1386	433	461	0	.
4	99788256	G	A	0/0	0/0	1/1	0/0	7,0	15,0	0,6	13,3	7	15	6	16	A	downstream_gene_variant	MODIFIER	STRA8	ENSBTAG00000001346	transcript	ENSBTAT00000001772	protein_coding	-1	c.*1164G>A	.	-1	-1	-1	-1	-1	-1	1584	.
4	99788256	G	A	0/0	0/0	1/1	0/0	7,0	15,0	0,6	13,3	7	15	6	16	A	downstream_gene_variant	MODIFIER	STRA8	ENSBTAG00000001346	transcript	ENSBTAT00000064915	protein_coding	-1	c.*927G>A	.	-1	-1	-1	-1	-1	-1	1584	WARNING_TRANSCRIPT_NO_START_CODON
4	106491924	G	T	0/0	0/0	0/1	0/0	26,0	34,0	9,4	14,0	26	35	13	14	T	stop_gained	HIGH	ENSBTAG00000047725	ENSBTAG00000047725	transcript	ENSBTAT00000055722	protein_coding	2	c.133G>T	p.Glu45*	153	359	133	339	45	112	0	WARNING_TRANSCRIPT_NO_STOP_CODON
4	106491924	G	T	0/0	0/0	0/1	0/0	26,0	34,0	9,4	14,0	26	35	13	14	T	upstream_gene_variant	MODIFIER	ENSBTAG00000031232	ENSBTAG00000031232	transcript	ENSBTAT00000065452	protein_coding	-1	c.-37G>T	.	-1	-1	-1	-1	-1	-1	3550	WARNING_TRANSCRIPT_NO_STOP_CODON
4	106491924	G	T	0/0	0/0	0/1	0/0	26,0	34,0	9,4	14,0	26	35	13	14	T	downstream_gene_variant	MODIFIER	ENSBTAG00000038385	ENSBTAG00000038385	transcript	ENSBTAT00000056089	protein_coding	-1	c.*355G>T	.	-1	-1	-1	-1	-1	-1	3959	WARNING_TRANSCRIPT_NO_STOP_CODON
4	106502018	T	A	0/1	0/1	0/0	0/1	26,18	22,24	21,0	22,6	44	47	21	28	A	stop_gained	HIGH	ENSBTAG00000047922	ENSBTAG00000047922	transcript	ENSBTAT00000064293	protein_coding	2	c.126T>A	p.Cys42*	126	330	126	330	42	109	0	WARNING_TRANSCRIPT_NO_STOP_CODON
4	106502018	T	A	0/1	0/1	0/0	0/1	26,18	22,24	21,0	22,6	44	47	21	28	A	upstream_gene_variant	MODIFIER	ENSBTAG00000046496	ENSBTAG00000046496	transcript	ENSBTAT00000065850	protein_coding	-1	c.-1T>A	.	-1	-1	-1	-1	-1	-1	2160	WARNING_TRANSCRIPT_NO_STOP_CODON
4	106502018	T	A	0/1	0/1	0/0	0/1	26,18	22,24	21,0	22,6	44	47	21	28	A	upstream_gene_variant	MODIFIER	ENSBTAG00000038943	ENSBTAG00000038943	transcript	ENSBTAT00000053520	protein_coding	-1	c.-54T>A	.	-1	-1	-1	-1	-1	-1	4494	WARNING_TRANSCRIPT_NO_STOP_CODON
4	106502018	T	A	0/1	0/1	0/0	0/1	26,18	22,24	21,0	22,6	44	47	21	28	A	downstream_gene_variant	MODIFIER	ENSBTAG00000047657	ENSBTAG00000047657	transcript	ENSBTAT00000054585	protein_coding	-1	c.*339T>A	.	-1	-1	-1	-1	-1	-1	1601	WARNING_TRANSCRIPT_NO_STOP_CODON
4	106502133	G	T	0/0	0/0	0/1	0/0	34,6	41,5	17,8	30,4	40	46	25	34	T	stop_gained	HIGH	ENSBTAG00000047922	ENSBTAG00000047922	transcript	ENSBTAT00000064293	protein_coding	2	c.241G>T	p.Glu81*	241	330	241	330	81	109	0	WARNING_TRANSCRIPT_NO_STOP_CODON
4	106502133	G	T	0/0	0/0	0/1	0/0	34,6	41,5	17,8	30,4	40	46	25	34	T	upstream_gene_variant	MODIFIER	ENSBTAG00000046496	ENSBTAG00000046496	transcript	ENSBTAT00000065850	protein_coding	-1	c.-1G>T	.	-1	-1	-1	-1	-1	-1	2045	WARNING_TRANSCRIPT_NO_STOP_CODON
4	106502133	G	T	0/0	0/0	0/1	0/0	34,6	41,5	17,8	30,4	40	46	25	34	T	upstream_gene_variant	MODIFIER	ENSBTAG00000038943	ENSBTAG00000038943	transcript	ENSBTAT00000053520	protein_coding	-1	c.-54G>T	.	-1	-1	-1	-1	-1	-1	4379	WARNING_TRANSCRIPT_NO_STOP_CODON
4	106502133	G	T	0/0	0/0	0/1	0/0	34,6	41,5	17,8	30,4	40	46	25	34	T	downstream_gene_variant	MODIFIER	ENSBTAG00000047657	ENSBTAG00000047657	transcript	ENSBTAT00000054585	protein_coding	-1	c.*339G>T	.	-1	-1	-1	-1	-1	-1	1716	WARNING_TRANSCRIPT_NO_STOP_CODON
4	106545993	T	G	0/0	0/0	0/1	0/0	17,0	10,0	9,6	12,0	17	10	15	12	G	stop_gained	HIGH	ENSBTAG00000040387	ENSBTAG00000040387	transcript	ENSBTAT00000054643	protein_coding	2	c.261T>G	p.Tyr87*	261	342	261	342	87	113	0	WARNING_TRANSCRIPT_NO_STOP_CODON
4	106545993	T	G	0/0	0/0	0/1	0/0	17,0	10,0	9,6	12,0	17	10	15	12	G	upstream_gene_variant	MODIFIER	ENSBTAG00000047193	ENSBTAG00000047193	transcript	ENSBTAT00000065831	protein_coding	-1	c.-1T>G	.	-1	-1	-1	-1	-1	-1	1477	WARNING_TRANSCRIPT_NO_STOP_CODON
4	106545993	T	G	0/0	0/0	0/1	0/0	17,0	10,0	9,6	12,0	17	10	15	12	G	upstream_gene_variant	MODIFIER	ENSBTAG00000040261	ENSBTAG00000040261	transcript	ENSBTAT00000050415	protein_coding	-1	c.-1T>G	.	-1	-1	-1	-1	-1	-1	3721	WARNING_TRANSCRIPT_NO_STOP_CODON
4	106545993	T	G	0/0	0/0	0/1	0/0	17,0	10,0	9,6	12,0	17	10	15	12	G	downstream_gene_variant	MODIFIER	ENSBTAG00000038307	ENSBTAG00000038307	transcript	ENSBTAT00000052905	protein_coding	-1	c.*342T>G	.	-1	-1	-1	-1	-1	-1	4039	WARNING_TRANSCRIPT_NO_STOP_CODON
4	106545993	T	G	0/0	0/0	0/1	0/0	17,0	10,0	9,6	12,0	17	10	15	12	G	downstream_gene_variant	MODIFIER	ENSBTAG00000048189	ENSBTAG00000048189	transcript	ENSBTAT00000065195	protein_coding	-1	c.*339T>G	.	-1	-1	-1	-1	-1	-1	2154	WARNING_TRANSCRIPT_NO_STOP_CODON
4	113145303	T	TAGGAATATTTC	0/0	0/0	0/1	0/0	21,0	21,0	6,7	21,0	22	23	14	23	TAGGAATATTTC	splice_donor_variant&intron_variant	HIGH	ZNF783	ENSBTAG00000002445	transcript	ENSBTAT00000003175	protein_coding	4	c.540_540+1insGAATATTTCAG	.	-1	-1	-1	-1	-1	-1	0	WARNING_TRANSCRIPT_NO_START_CODON&INFO_REALIGN_3_PRIME
4	113727964	T	C	0/0	0/0	0/1	0/0	16,0	23,0	56,11	10,0	16	23	67	10	C	start_lost	HIGH	GIMAP7	ENSBTAG00000009850	transcript	ENSBTAT00000039003	protein_coding	2	c.2T>C	p.Met1?	96	1888	2	885	1	294	0	.
4	113763904	C	A	0/0	0/0	0/1	0/0	27,2	31,3	154,30	10,0	30	35	199	10	A	stop_gained	HIGH	ENSBTAG00000039588	ENSBTAG00000039588	transcript	ENSBTAT00000057366	protein_coding	3	c.394G>T	p.Glu132*	1028	1541	394	894	132	297	0	.
4	113781612	G	T	0/0	0/0	0/1	0/0	18,0	16,0	14,6	17,0	18	16	20	17	T	stop_gained	HIGH	GIMAP7	ENSBTAG00000001198	transcript	ENSBTAT00000001588	protein_coding	1	c.93C>A	p.Tyr31*	93	894	93	894	31	297	0	.
4	113911388	G	A	0/0	0/0	0/1	0/0	22,2	17,0	38,15	15,0	24	17	53	15	A	stop_gained	HIGH	GIMAP7	ENSBTAG00000030940	transcript	ENSBTAT00000014926	protein_coding	2	c.781C>T	p.Arg261*	905	1551	781	882	261	293	0	.
4	113953089	G	A	0/0	0/0	0/1	0/0	34,3	46,1	196,16	12,0	37	47	212	12	A	stop_gained	HIGH	GIMAP1	ENSBTAG00000040331	transcript	ENSBTAT00000052584	protein_coding	3	c.379C>T	p.Gln127*	432	1395	379	885	127	294	0	.
4	114038670	G	A	0/0	0/0	0/1	0/0	42,1	47,2	176,41	17,0	43	49	219	17	A	splice_acceptor_variant&splice_region_variant&intron_variant	HIGH	ENSBTAG00000039928	ENSBTAG00000039928	transcript	ENSBTAT00000002894	protein_coding	3	c.*300-1G>A	.	-1	-1	-1	-1	-1	-1	0	WARNING_TRANSCRIPT_INCOMPLETE
4	114085020	T	A	0/0	0/0	0/1	0/0	16,1	16,1	35,10	14,0	17	17	46	14	A	stop_gained	HIGH	ENSBTAG00000008550	ENSBTAG00000008550	transcript	ENSBTAT00000043789	protein_coding	2	c.252T>A	p.Cys84*	528	1775	252	894	84	297	0	.
4	114116233	C	T	0/0	0/0	0/1	0/0	37,1	37,3	205,20	11,0	40	42	225	11	T	stop_gained	HIGH	ENSBTAG00000037510	ENSBTAG00000037510	transcript	ENSBTAT00000055206	protein_coding	3	c.736C>T	p.Arg246*	927	1073	736	882	246	293	0	WARNING_TRANSCRIPT_NO_STOP_CODON
4	117411238	A	G	0/0	0/0	0/1	0/0	20,0	24,0	6,11	20,0	20	24	17	20	G	stop_lost&splice_region_variant	HIGH	ENSBTAG00000047979	ENSBTAG00000047979	transcript	ENSBTAT00000043677	protein_coding	5	c.467A>G	p.Ter156Trpext*?	598	599	467	468	156	155	0	.
5	351399	C	G	0/1	0/1	0/0	0/1	17,5	11,4	22,5	20,3	22	15	27	23	G	splice_donor_variant&intron_variant	HIGH	ENSBTAG00000027770	ENSBTAG00000027770	transcript	ENSBTAT00000014687	protein_coding	6	c.484+1G>C	.	-1	-1	-1	-1	-1	-1	0	WARNING_TRANSCRIPT_NO_START_CODON
5	31860267	TG	T	0/0	0/0	0/1	0/0	14,0	9,0	6,15	6,1	14	10	22	8	T	frameshift_variant	HIGH	ENSBTAG00000005054	ENSBTAG00000005054	transcript	ENSBTAT00000006663	protein_coding	1	c.326delG	p.Gly109fs	326	924	326	924	109	307	0	WARNING_TRANSCRIPT_NO_STOP_CODON&INFO_REALIGN_3_PRIME
5	33113746	T	TCTGC	0/0	0/0	0/1	0/0	12,0	18,0	10,7	13,0	13	18	21	14	TCTGC	frameshift_variant	HIGH	ENSBTAG00000038027	ENSBTAG00000038027	transcript	ENSBTAT00000053872	protein_coding	1	c.215_218dupGCAG	p.Phe74fs	218	294	218	294	73	97	0	.
5	44555705	G	A	0/1	0/1	0/0	0/1	10,12	19,10	22,0	11,6	22	29	22	17	A	stop_gained&splice_region_variant	HIGH	LYSB	ENSBTAG00000026323	transcript	ENSBTAT00000027401	protein_coding	2	c.138G>A	p.Trp46*	156	1269	138	444	46	147	0	.
5	44555705	G	A	0/1	0/1	0/0	0/1	10,12	19,10	22,0	11,6	22	29	22	17	A	intron_variant	MODIFIER	ENSBTAG00000020564	ENSBTAG00000020564	transcript	ENSBTAT00000055398	protein_coding	5	c.*271-3676G>A	.	-1	-1	-1	-1	-1	-1	0	.
5	44555705	G	A	0/1	0/1	0/0	0/1	10,12	19,10	22,0	11,6	22	29	22	17	A	intron_variant	MODIFIER	ENSBTAG00000020564	ENSBTAG00000020564	transcript	ENSBTAT00000052851	protein_coding	4	c.*271-3676G>A	.	-1	-1	-1	-1	-1	-1	0	.
5	57953672	A	AT	0/0	0/0	0/1	0/0	10,0	11,0	10,8	17,0	10	11	18	17	AT	frameshift_variant&start_lost	HIGH	OR10P1	ENSBTAG00000031031	transcript	ENSBTAT00000007734	protein_coding	1	c.1dupA	p.Met1fs	1	939	1	939	1	312	0	.
5	58597821	GA	G	0/0	0/0	0/1	0/0	12,0	12,0	16,8	18,0	13	13	24	18	G	frameshift_variant	HIGH	ENSBTAG00000047292	ENSBTAG00000047292	transcript	ENSBTAT00000063761	protein_coding	1	c.205delA	p.Thr69fs	205	939	205	939	69	312	0	INFO_REALIGN_3_PRIME
5	58598290	T	TA	0/0	0/0	0/1	0/0	20,0	14,0	11,9	18,0	20	15	22	20	TA	frameshift_variant	HIGH	ENSBTAG00000047292	ENSBTAG00000047292	transcript	ENSBTAT00000063761	protein_coding	1	c.674dupA	p.Phe226fs	675	939	675	939	225	312	0	INFO_REALIGN_3_PRIME
5	59678950	G	A	0/0	0/0	0/1	0/0	16,0	11,0	8,3	10,0	16	11	11	10	A	stop_gained	HIGH	ENSBTAG00000047967	ENSBTAG00000047967	transcript	ENSBTAT00000066347	protein_coding	1	c.921G>A	p.Trp307*	921	945	921	945	307	314	0	WARNING_TRANSCRIPT_NO_START_CODON
5	59678950	G	A	0/0	0/0	0/1	0/0	16,0	11,0	8,3	10,0	16	11	11	10	A	upstream_gene_variant	MODIFIER	ENSBTAG00000047259	ENSBTAG00000047259	transcript	ENSBTAT00000053953	protein_coding	-1	c.-1G>A	.	-1	-1	-1	-1	-1	-1	4769	WARNING_TRANSCRIPT_NO_START_CODON
5	59678950	G	A	0/0	0/0	0/1	0/0	16,0	11,0	8,3	10,0	16	11	11	10	A	upstream_gene_variant	MODIFIER	ENSBTAG00000047259	ENSBTAG00000047259	transcript	ENSBTAT00000054033	protein_coding	-1	c.-1G>A	.	-1	-1	-1	-1	-1	-1	4778	WARNING_TRANSCRIPT_NO_START_CODON
5	59912347	G	GA	0/0	0/0	0/1	0/0	11,0	15,0	6,7	17,0	11	17	17	18	GA	frameshift_variant	HIGH	ENSBTAG00000046599	ENSBTAG00000046599	transcript	ENSBTAT00000063971	protein_coding	1	c.963dupA	p.Leu322fs	964	975	964	975	322	324	0	WARNING_TRANSCRIPT_NO_START_CODON&INFO_REALIGN_3_PRIME
5	71355735	A	G	0/0	0/0	0/1	0/0	11,0	7,0	6,6	4,0	11	7	12	4	G	stop_lost&splice_region_variant	HIGH	ASCL4	ENSBTAG00000046402	transcript	ENSBTAT00000065448	protein_coding	1	c.506A>G	p.Ter169Trpext*?	506	507	506	507	169	168	0	.
5	75007169	G	A	0/0	0/0	1/1	0/0	20,0	14,0	0,7	22,0	20	14	7	22	A	stop_gained	HIGH	ENSBTAG00000012192	ENSBTAG00000012192	transcript	ENSBTAT00000064515	protein_coding	2	c.118C>T	p.Arg40*	118	1230	118	1230	40	409	0	WARNING_TRANSCRIPT_NO_START_CODON
5	75007169	G	A	0/0	0/0	1/1	0/0	20,0	14,0	0,7	22,0	20	14	7	22	A	upstream_gene_variant	MODIFIER	ENSBTAG00000012192	ENSBTAG00000012192	transcript	ENSBTAT00000016190	protein_coding	-1	c.-1C>T	.	-1	-1	-1	-1	-1	-1	3948	.
5	105568169	C	T	0/0	0/0	0/1	0/0	15,0	11,0	9,8	14,0	15	11	17	14	T	stop_gained	HIGH	ENSBTAG00000026522	ENSBTAG00000026522	transcript	ENSBTAT00000037720	protein_coding	1	c.42G>A	p.Trp14*	42	792	42	792	14	263	0	.
5	109240442	CAGG	C	0/0	0/0	0/1	0/0	14,0	16,0	6,6	7,0	16	18	12	8	C	frameshift_variant&splice_acceptor_variant&splice_region_variant&intron_variant	HIGH	CACNA1C	ENSBTAG00000010660	transcript	ENSBTAT00000014104	protein_coding	18	c.2135-2_2135delAGG	p.Gly712fs	-1	-1	2135	6186	712	2061	0	WARNING_TRANSCRIPT_NO_START_CODON
6	14292200	T	A	0/0	0/0	0/1	0/0	19,0	15,0	13,7	10,0	19	15	20	10	A	splice_acceptor_variant&intron_variant	HIGH	ALPK1	ENSBTAG00000034875	transcript	ENSBTAT00000013457	protein_coding	8	c.901-2A>T	.	-1	-1	-1	-1	-1	-1	0	WARNING_TRANSCRIPT_NO_STOP_CODON
6	14292200	T	A	0/0	0/0	0/1	0/0	19,0	15,0	13,7	10,0	19	15	20	10	A	intron_variant	MODIFIER	ALPK1	ENSBTAG00000034875	transcript	ENSBTAT00000060975	protein_coding	8	c.901-103A>T	.	-1	-1	-1	-1	-1	-1	0	.
6	14292200	T	A	0/0	0/0	0/1	0/0	19,0	15,0	13,7	10,0	19	15	20	10	A	intron_variant	MODIFIER	ALPK1	ENSBTAG00000034875	transcript	ENSBTAT00000064755	protein_coding	8	c.667-103A>T	.	-1	-1	-1	-1	-1	-1	0	WARNING_TRANSCRIPT_NO_START_CODON
6	69243396	T	C	0/1	0/1	0/0	0/1	11,10	9,5	15,0	8,7	21	14	15	15	C	splice_donor_variant&intron_variant	HIGH	ENSBTAG00000046508	ENSBTAG00000046508	transcript	ENSBTAT00000064753	pseudogene	3	n.432+1T>C	.	-1	-1	-1	-1	-1	-1	0	.
6	70610135	G	A	0/0	0/0	0/1	0/0	12,0	20,0	10,10	12,0	12	20	20	12	A	splice_donor_variant&intron_variant	HIGH	FIP1L1	ENSBTAG00000020653	transcript	ENSBTAT00000027525	protein_coding	12	c.849+1G>A	.	-1	-1	-1	-1	-1	-1	0	.
6	85660749	C	A	0/0	0/0	0/1	0/0	25,0	23,0	8,9	20,0	25	23	17	20	A	splice_acceptor_variant&intron_variant	HIGH	ENSBTAG00000038520	ENSBTAG00000038520	transcript	ENSBTAT00000054325	protein_coding	16	c.1148-1G>T	.	-1	-1	-1	-1	-1	-1	0	.
6	94756466	T	TG	0/1	0/1	1/1	0/1	9,5	6,9	0,12	11,11	14	15	13	22	TG	frameshift_variant	HIGH	FRAS1	ENSBTAG00000010716	transcript	ENSBTAT00000060947	protein_coding	10	c.1022dupG	p.Cys341fs	1023	12006	1023	12006	341	4001	0	INFO_REALIGN_3_PRIME
6	99472829	T	A	0/1	0/1	1/1	0/1	6,17	9,10	0,22	6,6	23	19	22	12	A	stop_gained	HIGH	SEC31A	ENSBTAG00000020525	transcript	ENSBTAT00000027346	protein_coding	8	c.466A>T	p.Lys156*	466	3687	466	3483	156	1160	0	.
6	113330476	A	AT	0/0	0/0	0/1	0/0	19,0	13,0	14,12	19,0	20	14	28	19	AT	splice_acceptor_variant&splice_region_variant&intron_variant	HIGH	ENSBTAG00000000872	ENSBTAG00000000872	transcript	ENSBTAT00000001160	protein_coding	3	c.378+2_379-2insT	.	-1	-1	-1	-1	-1	-1	0	WARNING_TRANSCRIPT_NO_START_CODON
6	119012632	TC	T	1/1	1/1	0/1	1/1	0,14	0,6	1,5	0,16	14	8	6	17	T	frameshift_variant	HIGH	AFAP1	ENSBTAG00000012464	transcript	ENSBTAT00000016537	protein_coding	7	c.558delG	p.Thr186fs	778	2686	558	2466	186	821	0	.
6	119388062	C	T	0/0	0/0	1/1	0/0	7,0	15,0	0,11	14,0	7	15	11	14	T	splice_acceptor_variant&intron_variant	HIGH	HTRA3	ENSBTAG00000047613	transcript	ENSBTAT00000065550	protein_coding	1	c.43-1C>T	.	-1	-1	-1	-1	-1	-1	0	WARNING_TRANSCRIPT_NO_START_CODON
7	972171	GTTTCCATTGTA	G	0/1	0/1	0/0	0/1	8,9	6,6	19,0	12,6	18	15	19	18	G	frameshift_variant	HIGH	ENSBTAG00000047695	ENSBTAG00000047695	transcript	ENSBTAT00000064097	protein_coding	2	c.351_361delTTTCCATTGTA	p.Cys117fs	351	756	351	756	117	251	0	WARNING_TRANSCRIPT_NO_START_CODON
7	3151589	T	G	1/1	1/1	0/1	1/1	0,20	0,20	9,12	0,18	20	20	21	18	G	splice_acceptor_variant&intron_variant	HIGH	ENSBTAG00000011216	ENSBTAG00000011216	transcript	ENSBTAT00000014891	protein_coding	8	c.1165-1A>C	.	-1	-1	-1	-1	-1	-1	0	WARNING_TRANSCRIPT_NO_START_CODON
7	10975882	C	T	0/0	0/0	0/1	0/0	14,0	27,0	8,12	22,0	14	27	20	22	T	start_lost	HIGH	ENSBTAG00000035241	ENSBTAG00000035241	transcript	ENSBTAT00000049737	protein_coding	1	c.3G>A	p.Met1?	3	1011	3	1011	1	336	0	WARNING_TRANSCRIPT_NO_STOP_CODON
7	12174899	T	C	0/1	0/1	0/0	0/1	8,7	4,8	16,0	11,3	15	12	16	14	C	splice_donor_variant&intron_variant	HIGH	ZNF333	ENSBTAG00000005882	transcript	ENSBTAT00000007733	protein_coding	4	c.423+2A>G	.	-1	-1	-1	-1	-1	-1	0	WARNING_TRANSCRIPT_NO_START_CODON
7	12821625	C	T	0/1	0/1	0/0	0/1	2,6	5,5	10,0	6,14	8	10	10	20	T	stop_gained	HIGH	RFX1	ENSBTAG00000008854	transcript	ENSBTAT00000024311	protein_coding	9	c.1411C>T	p.Arg471*	1411	3484	1411	2940	471	979	0	.
7	12821625	C	T	0/1	0/1	0/0	0/1	2,6	5,5	10,0	6,14	8	10	10	20	T	intron_variant	MODIFIER	RFX1	ENSBTAG00000008854	transcript	ENSBTAT00000061464	protein_coding	10	c.1237+444C>T	.	-1	-1	-1	-1	-1	-1	0	.
7	14948876	C	T	1/1	1/1	0/1	1/1	0,19	0,24	9,4	0,11	19	24	13	11	T	stop_gained	HIGH	ENSBTAG00000046808	ENSBTAG00000046808	transcript	ENSBTAT00000062997	protein_coding	1	c.455G>A	p.Trp152*	455	1371	455	1371	152	456	0	.
7	14970446	A	AT	1/1	1/1	0/1	1/1	0,18	0,25	10,3	0,22	18	25	13	22	AT	frameshift_variant	HIGH	ENSBTAG00000040482	ENSBTAG00000040482	transcript	ENSBTAT00000052566	protein_coding	1	c.45dupA	p.Phe16fs	45	942	45	942	15	313	0	WARNING_TRANSCRIPT_NO_START_CODON
7	17169085	C	CT	0/0	0/0	0/1	0/0	9,0	18,0	11,14	22,0	9	18	25	22	CT	frameshift_variant&splice_region_variant	HIGH	ENSBTAG00000040153	ENSBTAG00000040153	transcript	ENSBTAT00000053199	protein_coding	2	c.226_226+1insA	p.Pro76fs	226	1038	226	1038	76	345	0	WARNING_TRANSCRIPT_NO_START_CODON
7	19209071	TG	T	0/0	0/0	0/1	0/0	22,0	13,0	10,5	3,0	23	14	16	4	T	frameshift_variant	HIGH	ENSBTAG00000046865	ENSBTAG00000046865	transcript	ENSBTAT00000065068	protein_coding	1	c.360delC	p.Thr120fs	360	381	360	381	120	126	0	.
7	19209071	TG	T	0/0	0/0	0/1	0/0	22,0	13,0	10,5	3,0	23	14	16	4	T	intron_variant	MODIFIER	TUBB4A	ENSBTAG00000021013	transcript	ENSBTAT00000014560	protein_coding	3	c.278-1351delG	.	-1	-1	-1	-1	-1	-1	0	INFO_REALIGN_3_PRIME
7	19209393	C	CT	0/0	0/0	0/1	0/0	14,0	15,0	8,9	14,0	16	15	18	15	CT	frameshift_variant	HIGH	ENSBTAG00000046865	ENSBTAG00000046865	transcript	ENSBTAT00000065068	protein_coding	1	c.38dupA	p.Gly14fs	38	381	38	381	13	126	0	.
7	19209393	C	CT	0/0	0/0	0/1	0/0	14,0	15,0	8,9	14,0	16	15	18	15	CT	intron_variant	MODIFIER	TUBB4A	ENSBTAG00000021013	transcript	ENSBTAT00000014560	protein_coding	3	c.278-1026dupT	.	-1	-1	-1	-1	-1	-1	0	INFO_REALIGN_3_PRIME
7	42296709	ATC	A	0/0	0/0	0/1	0/0	15,0	17,0	7,5	18,0	16	19	13	22	A	frameshift_variant	HIGH	OR2G2	ENSBTAG00000039930	transcript	ENSBTAT00000053857	protein_coding	1	c.209_210delCT	p.Ser70fs	209	954	209	954	70	317	0	INFO_REALIGN_3_PRIME
7	42313378	AC	A	0/0	0/0	0/1	0/0	15,0	19,0	11,5	19,0	15	19	16	19	A	frameshift_variant	HIGH	OR2G3	ENSBTAG00000027911	transcript	ENSBTAT00000040257	protein_coding	2	c.930delC	p.Asn310fs	930	939	930	939	310	312	0	WARNING_TRANSCRIPT_NO_START_CODON
7	45296621	GGT	G	0/0	0/0	0/1	0/0	9,0	14,0	8,1	8,0	9	14	9	8	G	frameshift_variant	HIGH	C19orf26	ENSBTAG00000025233	transcript	ENSBTAT00000035381	protein_coding	4	c.256_257delAC	p.Thr86fs	349	2327	256	2235	86	744	0	.
7	51018449	A	T	0/0	0/0	0/1	0/0	30,0	16,0	14,6	18,0	30	16	20	18	T	stop_gained	HIGH	FAM13B	ENSBTAG00000020041	transcript	ENSBTAT00000063540	protein_coding	30	c.1691T>A	p.Leu564*	1691	3077	1691	3030	564	1009	0	WARNING_TRANSCRIPT_NO_START_CODON
7	51018449	A	T	0/0	0/0	0/1	0/0	30,0	16,0	14,6	18,0	30	16	20	18	T	stop_gained	HIGH	FAM13B	ENSBTAG00000020041	transcript	ENSBTAT00000026700	protein_coding	23	c.1535T>A	p.Leu512*	1535	2921	1535	2874	512	957	0	WARNING_TRANSCRIPT_NO_START_CODON
7	51034611	C	T	0/0	0/0	0/1	0/0	19,0	12,0	7,9	15,0	19	12	16	15	T	splice_donor_variant&intron_variant	HIGH	FAM13B	ENSBTAG00000020041	transcript	ENSBTAT00000063540	protein_coding	17	c.1200+1G>A	.	-1	-1	-1	-1	-1	-1	0	WARNING_TRANSCRIPT_NO_START_CODON
7	51034611	C	T	0/0	0/0	0/1	0/0	19,0	12,0	7,9	15,0	19	12	16	15	T	intron_variant	MODIFIER	FAM13B	ENSBTAG00000020041	transcript	ENSBTAT00000026700	protein_coding	12	c.1017+10G>A	.	-1	-1	-1	-1	-1	-1	0	WARNING_TRANSCRIPT_NO_START_CODON
7	51056248	CAA	C	1/1	1/1	./.	1/1	0,4	0,4	.	0,1	8	7	4	5	C	splice_acceptor_variant&splice_region_variant&intron_variant	HIGH	FAM13B	ENSBTAG00000020041	transcript	ENSBTAT00000063540	protein_coding	9	c.877-3_877-2delTT	.	-1	-1	-1	-1	-1	-1	0	WARNING_TRANSCRIPT_NO_START_CODON
7	51056248	CAA	C	1/1	1/1	./.	1/1	0,4	0,4	.	0,1	8	7	4	5	C	splice_region_variant&intron_variant	LOW	FAM13B	ENSBTAG00000020041	transcript	ENSBTAT00000026700	protein_coding	6	c.751-6_751-5delTT	.	-1	-1	-1	-1	-1	-1	0	WARNING_TRANSCRIPT_NO_START_CODON
7	51315133	G	A	0/0	0/0	0/1	0/0	9,0	10,0	6,9	8,0	9	10	15	8	A	stop_gained	HIGH	CDC25C	ENSBTAG00000005293	transcript	ENSBTAT00000006968	protein_coding	12	c.1168C>T	p.Arg390*	1381	2416	1168	1434	390	477	0	.
8	22975546	TG	T	0/0	0/0	0/1	0/0	10,0	10,0	4,8	11,0	11	10	12	11	T	frameshift_variant	HIGH	ENSBTAG00000047134	ENSBTAG00000047134	transcript	ENSBTAT00000066113	protein_coding	1	c.34delG	p.Val12fs	34	588	34	588	12	195	0	INFO_REALIGN_3_PRIME
8	23196412	G	A	0/1	0/1	0/0	0/1	9,15	8,3	9,0	5,6	24	11	9	11	A	stop_gained	HIGH	ENSBTAG00000033708	ENSBTAG00000033708	transcript	ENSBTAT00000006179	protein_coding	2	c.313C>T	p.Arg105*	313	336	313	336	105	111	0	WARNING_TRANSCRIPT_NO_START_CODON
8	49630649	CA	C	1/1	1/1	0/0	1/1	0,21	7,7	10,2	0,13	19	17	15	14	C	frameshift_variant	HIGH	ANXA1	ENSBTAG00000015978	transcript	ENSBTAT00000021256	protein_coding	3	c.112delA	p.Pro38fs	188	1398	112	1041	38	346	0	INFO_REALIGN_3_PRIME
8	52656529	G	T	0/1	0/1	0/0	0/1	5,1	7,1	10,1	2,1	6	8	11	3	T	splice_donor_variant&intron_variant	HIGH	PCSK5	ENSBTAG00000008101	transcript	ENSBTAT00000036658	protein_coding	30	c.2940+1G>T	.	-1	-1	-1	-1	-1	-1	0	.
8	62330509	GA	G	1/1	1/1	0/0	1/1	0,18	0,18	17,0	0,19	18	18	17	20	G	frameshift_variant	HIGH	TRMT10B	ENSBTAG00000018922	transcript	ENSBTAT00000053555	protein_coding	5	c.479delA	p.Asp160fs	479	1195	479	951	160	316	0	.
8	70834903	G	A	0/1	0/1	0/0	0/1	73,20	74,26	80,3	21,9	93	100	83	30	A	stop_gained	HIGH	RHOBTB2	ENSBTAG00000031916	transcript	ENSBTAT00000045250	protein_coding	13	c.1984C>T	p.Gln662*	1984	2360	1984	2175	662	724	0	.
8	72568234	CT	C	0/0	0/0	0/1	0/0	13,0	27,0	10,6	25,0	13	27	17	25	C	frameshift_variant	HIGH	ADAM7	ENSBTAG00000039171	transcript	ENSBTAT00000056180	protein_coding	1	c.3delT	p.Leu1fs	3	1677	3	1677	1	558	0	WARNING_TRANSCRIPT_NO_START_CODON&INFO_REALIGN_3_PRIME
8	74127901	A	C	0/0	0/0	0/1	0/0	13,0	8,0	13,6	18,0	13	8	19	18	C	splice_donor_variant&intron_variant	HIGH	EBF2	ENSBTAG00000040390	transcript	ENSBTAT00000045104	protein_coding	25	c.1485+2T>G	.	-1	-1	-1	-1	-1	-1	0	.
8	78245787	CTAAG	C	0/0	0/0	0/1	0/0	22,0	21,0	13,8	15,0	22	22	22	15	C	splice_acceptor_variant&splice_region_variant&intron_variant	HIGH	UBQLN1	ENSBTAG00000014827	transcript	ENSBTAT00000019747	protein_coding	1	c.181-5_181-2delCTTA	.	-1	-1	-1	-1	-1	-1	0	.
8	78245787	CTAAG	C	0/0	0/0	0/1	0/0	22,0	21,0	13,8	15,0	22	22	22	15	C	splice_acceptor_variant&splice_region_variant&intron_variant	HIGH	UBQLN1	ENSBTAG00000014827	transcript	ENSBTAT00000033922	protein_coding	1	c.181-5_181-2delCTTA	.	-1	-1	-1	-1	-1	-1	0	.
8	88000514	T	TA	0/0	0/0	0/1	0/0	19,0	24,0	14,11	23,0	20	25	25	24	TA	frameshift_variant	HIGH	AUH	ENSBTAG00000047649	transcript	ENSBTAT00000063867	protein_coding	4	c.475_476insA	p.Leu159fs	490	500	476	486	159	161	0	INFO_REALIGN_3_PRIME
8	88647935	A	ATT	0/1	0/1	1/1	0/1	13,8	15,6	2,10	8,6	22	21	12	15	ATT	splice_donor_variant&intron_variant	HIGH	ENSBTAG00000046969	ENSBTAG00000046969	transcript	ENSBTAT00000065666	protein_coding	4	c.381+2_381+3insAA	.	-1	-1	-1	-1	-1	-1	0	WARNING_TRANSCRIPT_NO_START_CODON
8	88648066	AG	A	0/1	0/1	1/1	0/1	8,3	8,7	0,16	8,1	11	15	16	9	A	frameshift_variant	HIGH	ENSBTAG00000046969	ENSBTAG00000046969	transcript	ENSBTAT00000065666	protein_coding	3	c.254delC	p.Thr85fs	254	969	254	969	85	322	0	WARNING_TRANSCRIPT_NO_START_CODON
8	104376369	G	A	0/0	0/0	0/1	0/0	8,0	18,0	6,5	14,0	8	18	11	14	A	splice_donor_variant&intron_variant	HIGH	C9orf43	ENSBTAG00000009596	transcript	ENSBTAT00000012629	protein_coding	12	c.1120+1G>A	.	-1	-1	-1	-1	-1	-1	0	.
8	105157416	C	CA	0/1	0/1	1/1	0/1	4,3	4,5	0,16	4,3	7	9	17	7	CA	frameshift_variant	HIGH	COL27A1	ENSBTAG00000019807	transcript	ENSBTAT00000001200	protein_coding	14	c.2410dupA	p.Arg804fs	2411	5932	2411	5508	804	1835	0	INFO_REALIGN_3_PRIME
9	514110	C	T	0/1	0/1	0/0	0/1	20,7	22,8	15,1	18,5	27	30	16	23	T	stop_gained	HIGH	PTP4A1	ENSBTAG00000002275	transcript	ENSBTAT00000002933	protein_coding	3	c.235C>T	p.Gln79*	485	884	235	522	79	173	0	.
9	9574045	C	T	0/0	0/0	0/1	0/0	25,0	26,0	10,9	17,0	25	26	19	17	T	stop_gained&splice_region_variant	HIGH	COL9A1	ENSBTAG00000035054	transcript	ENSBTAT00000061549	protein_coding	16	c.1143G>A	p.Trp381*	1143	2931	1143	2781	381	926	0	.
9	9577378	C	T	0/0	0/0	0/1	0/0	13,0	8,0	5,9	18,0	13	8	14	18	T	splice_acceptor_variant&intron_variant	HIGH	COL9A1	ENSBTAG00000035054	transcript	ENSBTAT00000061549	protein_coding	13	c.1110-1G>A	.	-1	-1	-1	-1	-1	-1	0	.
9	9816088	TAA	T	0/0	0/0	0/1	0/0	20,0	14,0	5,8	23,0	22	15	13	23	T	frameshift_variant	HIGH	FAM135A	ENSBTAG00000002171	transcript	ENSBTAT00000061569	protein_coding	1	c.5_6delAA	p.Lys2fs	5	4483	5	4458	2	1485	0	WARNING_TRANSCRIPT_NO_START_CODON&INFO_REALIGN_3_PRIME
9	29112549	G	A	0/0	0/0	0/1	0/0	31,0	28,0	15,11	19,0	31	28	26	19	A	splice_donor_variant&intron_variant	HIGH	SERINC1	ENSBTAG00000000019	transcript	ENSBTAT00000000021	protein_coding	10	c.1223+1G>A	.	-1	-1	-1	-1	-1	-1	0	.
9	30224499	T	A	0/0	0/0	1/1	0/0	7,0	17,0	0,9	2,0	7	17	9	2	A	splice_acceptor_variant&intron_variant	HIGH	ENSBTAG00000035379	ENSBTAG00000035379	transcript	ENSBTAT00000054559	pseudogene	1	n.455-2T>A	.	-1	-1	-1	-1	-1	-1	0	.
9	30224499	T	A	0/0	0/0	1/1	0/0	7,0	17,0	0,9	2,0	7	17	9	2	A	intron_variant	MODIFIER	TBC1D32	ENSBTAG00000009575	transcript	ENSBTAT00000065447	protein_coding	6	c.690+963T>A	.	-1	-1	-1	-1	-1	-1	0	.
9	30224499	T	A	0/0	0/0	1/1	0/0	7,0	17,0	0,9	2,0	7	17	9	2	A	intron_variant	MODIFIER	TBC1D32	ENSBTAG00000009575	transcript	ENSBTAT00000047950	protein_coding	6	c.690+963T>A	.	-1	-1	-1	-1	-1	-1	0	.
9	33062100	T	C	0/1	0/1	0/0	0/1	4,8	10,16	13,0	9,14	12	26	13	23	C	splice_acceptor_variant&intron_variant	HIGH	SLC35F1	ENSBTAG00000033657	transcript	ENSBTAT00000047815	protein_coding	3	c.377-2A>G	.	-1	-1	-1	-1	-1	-1	0	WARNING_TRANSCRIPT_NO_START_CODON
9	41329108	AT	A	0/0	0/0	0/1	0/0	18,0	14,0	10,6	8,2	18	15	17	10	A	frameshift_variant	HIGH	ENSBTAG00000026637	ENSBTAG00000026637	transcript	ENSBTAT00000047340	protein_coding	2	c.135delA	p.Glu45fs	135	2772	135	2688	45	895	0	.
9	42569009	A	ACAGGTGC	0/0	0/0	0/1	0/0	12,0	8,0	5,5	11,0	12	10	11	13	ACAGGTGC	frameshift_variant	HIGH	ENSBTAG00000023792	ENSBTAG00000023792	transcript	ENSBTAT00000032643	protein_coding	1	c.186_192dupGCACCTG	p.Tyr65fs	192	438	192	438	64	145	0	.
9	42569009	A	ACAGGTGC	0/0	0/0	0/1	0/0	12,0	8,0	5,5	11,0	12	10	11	13	ACAGGTGC	intron_variant	MODIFIER	OSTM1	ENSBTAG00000010134	transcript	ENSBTAT00000013370	protein_coding	2	c.521-3613_521-3607dupAGGTGCC	.	-1	-1	-1	-1	-1	-1	0	INFO_REALIGN_3_PRIME
9	61767192	T	A	0/1	0/1	0/0	0/1	7,12	10,10	27,0	4,10	19	20	27	14	A	splice_donor_variant&intron_variant	HIGH	UBE2J1	ENSBTAG00000018436	transcript	ENSBTAT00000024529	protein_coding	2	c.31+2T>A	.	-1	-1	-1	-1	-1	-1	0	WARNING_TRANSCRIPT_NO_START_CODON
9	88308834	A	AG	1/1	1/1	./.	1/1	0,4	0,2	.	0,2	4	2	.	2	AG	frameshift_variant&splice_region_variant	HIGH	ENSBTAG00000039875	ENSBTAG00000039875	transcript	ENSBTAT00000049047	protein_coding	3	c.410dupC	p.His138fs	410	720	410	720	137	239	0	WARNING_TRANSCRIPT_NO_START_CODON
9	88308834	A	AG	1/1	1/1	./.	1/1	0,4	0,2	.	0,2	4	2	.	2	AG	intron_variant	MODIFIER	RAET1G	ENSBTAG00000039329	transcript	ENSBTAT00000057496	protein_coding	1	c.89-73694dupC	.	-1	-1	-1	-1	-1	-1	0	.
9	89643602	C	T	0/0	0/0	0/1	0/0	19,0	17,0	7,5	19,0	19	17	12	19	T	stop_gained	HIGH	RMND1	ENSBTAG00000013224	transcript	ENSBTAT00000017596	protein_coding	3	c.206G>A	p.Trp69*	408	3242	206	1356	69	451	0	.
9	98064157	A	G	0/0	0/0	0/1	0/0	11,0	13,0	8,7	15,0	11	13	15	15	G	start_lost	HIGH	PLG	ENSBTAG00000001271	transcript	ENSBTAT00000001674	protein_coding	1	c.2T>C	p.Met1?	47	2735	2	2439	1	812	0	.
9	98064157	A	G	0/0	0/0	0/1	0/0	11,0	13,0	8,7	15,0	11	13	15	15	G	start_lost	HIGH	PLG	ENSBTAG00000001271	transcript	ENSBTAT00000053284	protein_coding	1	c.2T>C	p.Met1?	47	2486	2	2175	1	724	0	.
9	98458853	G	A	0/1	0/1	0/0	0/1	8,8	8,10	15,0	8,12	16	18	15	20	A	splice_donor_variant&intron_variant	HIGH	PARK2	ENSBTAG00000018996	transcript	ENSBTAT00000065043	protein_coding	10	c.1167+2C>T	.	-1	-1	-1	-1	-1	-1	0	.
9	98458853	G	A	0/1	0/1	0/0	0/1	8,8	8,10	15,0	8,12	16	18	15	20	A	intron_variant	MODIFIER	PARK2	ENSBTAG00000018996	transcript	ENSBTAT00000064168	protein_coding	1	c.86+15C>T	.	-1	-1	-1	-1	-1	-1	0	WARNING_TRANSCRIPT_NO_START_CODON
9	98458853	G	A	0/1	0/1	0/0	0/1	8,8	8,10	15,0	8,12	16	18	15	20	A	intron_variant	MODIFIER	PARK2	ENSBTAG00000018996	transcript	ENSBTAT00000064741	protein_coding	9	c.1069-6067C>T	.	-1	-1	-1	-1	-1	-1	0	.
9	98458853	G	A	0/1	0/1	0/0	0/1	8,8	8,10	15,0	8,12	16	18	15	20	A	intron_variant	MODIFIER	PARK2	ENSBTAG00000018996	transcript	ENSBTAT00000062978	protein_coding	10	c.*368-6067C>T	.	-1	-1	-1	-1	-1	-1	0	.
X	2197665	A	C	0/0	0/0	0/1	0/0	3,0	12,0	6,10	12,0	3	12	16	12	C	splice_acceptor_variant&intron_variant	HIGH	ENSBTAG00000046978	ENSBTAG00000046978	transcript	ENSBTAT00000057090	protein_coding	1	c.40-2A>C	.	-1	-1	-1	-1	-1	-1	0	WARNING_TRANSCRIPT_NO_START_CODON
X	59131466	TC	T	1/1	1/1	0/0	1/1	0,1	0,6	3,0	0,3	2	7	4	3	T	frameshift_variant	HIGH	ENSBTAG00000034644	ENSBTAG00000034644	transcript	ENSBTAT00000049073	protein_coding	7	c.1111delG	p.Asp371fs	1111	1317	1111	1317	371	438	0	WARNING_TRANSCRIPT_NO_START_CODON
X	63897035	A	T	0/0	0/0	0/1	0/0	41,2	85,3	73,7	88,3	43	88	80	91	T	stop_gained	HIGH	ENSBTAG00000047218	ENSBTAG00000047218	transcript	ENSBTAT00000063943	protein_coding	1	c.78T>A	p.Tyr26*	78	519	78	519	26	172	0	WARNING_TRANSCRIPT_NO_START_CODON
X	64080285	A	T	0/0	0/0	0/1	0/0	31,1	30,0	37,10	47,0	32	30	48	47	T	stop_gained	HIGH	ENSBTAG00000048080	ENSBTAG00000048080	transcript	ENSBTAT00000063291	protein_coding	2	c.66T>A	p.Tyr22*	66	507	66	507	22	168	0	WARNING_TRANSCRIPT_NO_START_CODON
X	84663206	G	A	0/0	0/0	0/1	0/0	12,2	20,1	14,3	21,2	14	21	17	23	A	stop_gained	HIGH	NONO	ENSBTAG00000012152	transcript	ENSBTAT00000063337	protein_coding	14	c.1579C>T	p.Arg527*	1579	2667	1579	1587	527	528	0	WARNING_TRANSCRIPT_NO_START_CODON
X	84663206	G	A	0/0	0/0	0/1	0/0	12,2	20,1	14,3	21,2	14	21	17	23	A	stop_gained	HIGH	NONO	ENSBTAG00000012152	transcript	ENSBTAT00000016122	protein_coding	11	c.1405C>T	p.Arg469*	1457	2545	1405	1413	469	470	0	.
X	84663206	G	A	0/0	0/0	0/1	0/0	12,2	20,1	14,3	21,2	14	21	17	23	A	upstream_gene_variant	MODIFIER	ITGB1BP2	ENSBTAG00000012163	transcript	ENSBTAT00000016136	protein_coding	-1	c.-47C>T	.	-1	-1	-1	-1	-1	-1	1654	.
X	112179431	T	A	1/1	1/1	0/1	1/1	0,4	0,3	9,2	0,7	4	3	11	7	A	splice_acceptor_variant&intron_variant	HIGH	CXorf30	ENSBTAG00000024662	transcript	ENSBTAT00000034337	protein_coding	11	c.778-2A>T	.	-1	-1	-1	-1	-1	-1	0	WARNING_TRANSCRIPT_NO_START_CODON
X	143860467	CT	C	0/0	0/0	0/1	0/0	25,0	6,0	9,5	18,0	27	9	16	18	C	frameshift_variant&splice_region_variant	HIGH	ENSBTAG00000000211	ENSBTAG00000000211	transcript	ENSBTAT00000000256	protein_coding	11	c.2957delA	p.Asn986fs	2957	4029	2957	4029	986	1342	0	WARNING_TRANSCRIPT_NO_STOP_CODON
X	143860467	CT	C	0/0	0/0	0/1	0/0	25,0	6,0	9,5	18,0	27	9	16	18	C	upstream_gene_variant	MODIFIER	GPR143	ENSBTAG00000006472	transcript	ENSBTAT00000008485	protein_coding	-1	c.-1delT	.	-1	-1	-1	-1	-1	-1	1330	.
