# Supplementary material for: Efficient generation of transgenic cattle using the DNA transposon and their analysis by next-generation sequencing
Source: Sci Rep. 2016 Jun 21;6:27185. doi: 10.1038/srep27185 (PMC4914850; doi:10.1038/srep27185)
Supplement: Supplementary Table 3 [file srep27185-s4.xls]

## Sheet: SV
# Chromo	Start	End	Name;Effect|Gene|BioType
1	149380981	149382281	DEL00000710;Intergenic|ENSBTAG00000044270-ENSBTAG00000030105
10	44452238	44452913	DEL00002029;Intron|intron_2_RETAINED-RETAINED|ENSBTAT00000052708|protein_coding|FRMD6|protein_coding
10	94506585	94508345	DEL00002230;Intergenic|ENSBTAG00000045343-ENSBTAG00000018039
11	185000	186293	DEL00002776;Intergenic|ENSBTAG00000015965-ENSBTAG00000009230;Downstream|3428|ENSBTAT00000021230|protein_coding|ZC3H8|protein_coding
11	53233624	53234895	DEL00003006;Intergenic|ENSBTAG00000043871-ENSBTAG00000046487
12	10182871	10184445	DEL00003822;Intergenic|ENSBTAG00000036553-ENSBTAG00000048161
12	64705206	64706573	DEL00004072;Intergenic|ENSBTAG00000047066-ENSBTAG00000029951
13	26399351	26400361	DEL00005084;Intron|intron_4_RETAINED-RETAINED|ENSBTAT00000032890|protein_coding|GPR158|protein_coding
14	6883970	6885212	DEL00005731;Intergenic|ENSBTAG00000048078-ENSBTAG00000045100
14	17450984	17452400	DEL00005812;Downstream|2336|ENSBTAT00000025707|protein_coding|FER1L6|protein_coding;Intergenic|ENSBTAG00000022114-ENSBTAG00000013537
14	22568968	22573022	DEL00005837;Intergenic|ENSBTAG00000002448-ENSBTAG00000044404
14	55647347	55648672	DEL00005972;Intergenic|ENSBTAG00000038281-ENSBTAG00000042375
16	39371492	39372985	DEL00007750;Intron|intron_7_SKIPPED-SKIPPED|ENSBTAT00000065427|protein_coding|MROH9|protein_coding;Intron|intron_8_SKIPPED-SKIPPED|ENSBTAT00000064419|protein_coding|MROH9|protein_coding
16	57402678	57403645	DEL00007838;Intergenic|ENSBTAG00000038189-ENSBTAG00000024482
17	49638997	49639963	DEL00008670;Intron|intron_1_RETAINED-RETAINED|ENSBTAT00000065856|protein_coding|TMEM132C|protein_coding
17	52637745	52639408	DEL00008686;Intron|intron_3_RETAINED-RETAINED|ENSBTAT00000029679|protein_coding|TMEM132B|protein_coding
17	66665969	66693546	DEL00008742;Exon|exon_1_5_RETAINED|ENSBTAT00000015648|protein_coding|ISCU|protein_coding;Exon|exon_2_5_RETAINED|ENSBTAT00000015648|protein_coding|ISCU|protein_coding;Exon|exon_3_5_RETAINED|ENSBTAT00000015648|protein_coding|ISCU|protein_coding;Intergenic|ENSBTAG00000011771-ENSBTAG00000011787;Downstream|0|ENSBTAT00000015648|protein_coding|ISCU|protein_coding;Exon|exon_4_5_RETAINED|ENSBTAT0000001564…
17	73473351	73474649	DEL00008786;Intergenic|ENSBTAG00000046900-ENSBTAG00000021262;Downstream|6214|ENSBTAT00000028330|protein_coding|SNRPD3|protein_coding
18	28738835	28740388	DEL00009386;Intergenic|ENSBTAG00000046851-ENSBTAG00000045255
19	60409124	60410255	DEL00010290;Intergenic|ENSBTAG00000045824-ENSBTAG00000043304
2	23366963	23368113	DEL00010685;Intergenic|ENSBTAG00000040494-ENSBTAG00000003458
2	29815158	29816249	DEL00010715;Intergenic|ENSBTAG00000046347-ENSBTAG00000019137
2	75781820	75785190	DEL00010895;Intergenic|ENSBTAG00000047681-ENSBTAG00000031898
2	118596195	118598030	DEL00011100;Exon|exon_1_1_RETAINED|ENSBTAT00000044848|protein_coding|MGC127538|protein_coding;Utr3prime|exon_1_1_RETAINED|ENSBTAT00000044848|protein_coding|MGC127538|protein_coding;Upstream|5|ENSBTAT00000044848|protein_coding|MGC127538|protein_coding;Downstream|0|ENSBTAT00000044848|protein_coding|MGC127538|protein_coding;Intergenic|ENSBTAG00000039046-ENSBTAG00000021653;Intergenic|ENSBTAG000000160…
20	32226747	32227554	DEL00011970;Intergenic|ENSBTAG00000001335-ENSBTAG00000016981
20	36738163	36739852	DEL00011989;Intron|intron_13_RETAINED-RETAINED|ENSBTAT00000046986|protein_coding|WDR70|protein_coding
23	19265380	19266196	DEL00013879;Intron|intron_1_RETAINED-RETAINED|ENSBTAT00000013537|protein_coding|CLIC5|protein_coding
24	8046467	8050608	DEL00014543;Intron|intron_1_RETAINED-RETAINED|ENSBTAT00000064953|protein_coding|DOK6|protein_coding
24	53534529	53535460	DEL00014740;Intergenic|ENSBTAG00000045085-ENSBTAG00000037457
26	7277388	7279183	DEL00015555;Intron|intron_5_RETAINED-RETAINED|ENSBTAT00000030539|protein_coding|PRKG1|protein_coding;Intron|intron_5_RETAINED-RETAINED|ENSBTAT00000024490|protein_coding|PRKG1|protein_coding
26	37243527	37251291	DEL00015680;Intergenic|ENSBTAG00000019690-ENSBTAG00000039671
3	18020282	18021145	DEL00017910;Intergenic|ENSBTAG00000005437-ENSBTAG00000038237
3	30993420	30994670	DEL00017964;Intron|intron_3_RETAINED-RETAINED|ENSBTAT00000028787|protein_coding|CTTNBP2NL|protein_coding
3	55282531	55283971	DEL00018076;Intron|intron_6_RETAINED-RETAINED|ENSBTAT00000029201|protein_coding|PKN2|protein_coding
3	109786419	109787824	DEL00018280;Intergenic|ENSBTAG00000009269-ENSBTAG00000013334
4	51815006	51815880	DEL00019131;Intron|intron_1_RETAINED-RETAINED|ENSBTAT00000005324|protein_coding|CAPZA2|protein_coding
4	65145840	65146815	DEL00019186;Intergenic|ENSBTAG00000002739-ENSBTAG00000001976
5	50472060	50472825	DEL00020447;Intergenic|ENSBTAG00000004753-ENSBTAG00000007175
6	23792347	23797713	DEL00021599;Intergenic|ENSBTAG00000020270-ENSBTAG00000005668
6	72788081	72788766	DEL00021800;Intergenic|ENSBTAG00000044161-ENSBTAG00000044850
7	77581017	77582131	DEL00023167;Intergenic|ENSBTAG00000012350-ENSBTAG00000044295
7	95670040	95671036	DEL00023248;Intergenic|ENSBTAG00000017599-ENSBTAG00000003144
8	4398875	4399958	DEL00023911;Intron|intron_2_RETAINED-RETAINED|ENSBTAT00000049479|protein_coding|GALNTL6|protein_coding
8	11929445	11977749	DEL00023953;Intergenic|ENSBTAG00000000555-ENSBTAG00000046043
9	5971981	5977969	DEL00025069;Intergenic|ENSBTAG00000048185-ENSBTAG00000035855
9	11179588	11183629	DEL00025101;Intergenic|ENSBTAG00000048046-ENSBTAG00000020238
9	40439292	40441159	DEL00025221;Intron|intron_4_RETAINED-RETAINED|ENSBTAT00000047451|protein_coding|C9H6orf186|protein_coding
9	40462715	40464096	DEL00025222;Intergenic|ENSBTAG00000033365-ENSBTAG00000000409;Downstream|805|ENSBTAT00000047451|protein_coding|C9H6orf186|protein_coding
X	139757830	139760430	DEL00026880;Intergenic|ENSBTAG00000042720-ENSBTAG00000010152
3	46837458	46857721	DUP00002039;Upstream|24032|ENSBTAT00000062774|snRNA|U6|snRNA;Intergenic|ENSBTAG00000031358-ENSBTAG00000028330;Exon|exon_1_1_RETAINED|ENSBTAT00000040712|snoRNA|U3|snoRNA;Upstream|150|ENSBTAT00000040712|snoRNA|U3|snoRNA;Downstream|22573|ENSBTAT00000011602|protein_coding|PTBP2|protein_coding;Intergenic|ENSBTAG00000028330-ENSBTAG00000008809;Downstream|0|ENSBTAT00000040712|snoRNA|U3|snoRNA
8	22609386	22634574	DUP00002649;Intergenic|ENSBTAG00000047551-ENSBTAG00000025928;Upstream|0|ENSBTAT00000054734|protein_coding|IFNT|protein_coding;Utr5prime|exon_1_2_RETAINED|ENSBTAT00000054734|protein_coding|IFNT|protein_coding;Exon|exon_1_2_RETAINED|ENSBTAT00000054734|protein_coding|IFNT|protein_coding
11	22938560	22940334	INV00000616;Intergenic|ENSBTAG00000013861-ENSBTAG00000037153
16	81303755	81484436	INV00002152;Exon|exon_33_35_RETAINED|ENSBTAT00000063330|protein_coding|KIF21B|protein_coding;Exon|exon_21_23_RETAINED|ENSBTAT00000010723|protein_coding|CAMSAP2|protein_coding;Exon|exon_44_45_SKIPPED|ENSBTAT00000065901|protein_coding|CACNA1S|protein_coding;Exon|exon_5_35_RETAINED|ENSBTAT00000063330|protein_coding|KIF21B|protein_coding;Utr3prime|exon_23_23_RETAINED|ENSBTAT00000010723|protein_coding…
24	45137008	45137581	INV00003849;Intron|intron_2_RETAINED-RETAINED|ENSBTAT00000024078|protein_coding|SETBP1|protein_coding
24	45137014	45138124	INV00003848;Intron|intron_2_RETAINED-RETAINED|ENSBTAT00000024078|protein_coding|SETBP1|protein_coding
25	24954516	24955364	INV00003939;Intergenic|ENSBTAG00000020051-ENSBTAG00000002176
4	4706819	4708383	INV00004881;Intron|intron_7_RETAINED-RETAINED|ENSBTAT00000032665|protein_coding|COBL|protein_coding
6	43867758	43871134	INV00005577;Intergenic|ENSBTAG00000020363-ENSBTAG00000042453;Downstream|4209|ENSBTAT00000027139|protein_coding|GBA3|protein_coding
9	57269968	57270807	INV00006464;Intergenic|ENSBTAG00000045533-ENSBTAG00000003743
3	58204280	58205280	TRA00004455;Intergenic|ENSBTAG00000012907-ENSBTAG00000047579
16	10018207	10019207	TRA00004455;Intergenic|ENSBTAG00000044235-ENSBTAG00000014862
8	99758348	99759348	TRA00008229;Intergenic|ENSBTAG00000048201-ENSBTAG00000000885
7	108615281	108616281	TRA00008229;Intergenic|ENSBTAG00000000360-ENSBTAG00000016515
9	3069138	3070138	TRA00008340;Intergenic|ENSBTAG00000048185-ENSBTAG00000035855
29	22068443	22069443	TRA00008340;Intergenic|ENSBTAG00000000853-ENSBTAG00000021654
