# Supplementary material for: Efficient generation of transgenic cattle using the DNA transposon and their analysis by next-generation sequencing
Source: Sci Rep. 2016 Jun 21;6:27185. doi: 10.1038/srep27185 (PMC4914850; doi:10.1038/srep27185)
Supplement: Supplementary Table 4 [file srep27185-s5.xls]

## Sheet: CNV
# Chromo	Start	End	Loss/Gain	Name;Effect|Gene|BioType	Score
1	83800000	83850000	gain	3;Exon|exon_24_25_RETAINED|ENSBTAT00000023496|protein_coding|ABCC5|protein_coding;Exon|exon_21_25_RETAINED|ENSBTAT00000023496|protein_coding|ABCC5|protein_coding;Intergenic|ENSBTAG00000017666-ENSBTAG00000014460;Exon|exon_22_25_RETAINED|ENSBTAT00000023496|protein_coding|ABCC5|protein_coding;Exon|exon_23_25_RETAINED|ENSBTAT00000023496|protein_coding|ABCC5|protein_coding;Exon|exon_25_25_RETAINED|ENS…
1	107100000	107150000	gain	3;Intergenic|ENSBTAG00000016228-ENSBTAG00000046104
10	26200000	26250000	gain	3;Exon|exon_1_2_RETAINED|ENSBTAT00000036230|protein_coding|ENSBTAG00000025664|protein_coding;Downstream|26720|ENSBTAT00000036230|protein_coding|ENSBTAG00000025664|protein_coding;Exon|exon_2_2_RETAINED|ENSBTAT00000036230|protein_coding|ENSBTAG00000025664|protein_coding;Utr5prime|exon_2_2_RETAINED|ENSBTAT00000036230|protein_coding|ENSBTAG00000025664|protein_coding;Intergenic|ENSBTAG00000025664-ENSB…
11	49050000	49100000	gain	4;Intergenic|ENSBTAG00000039981-ENSBTAG00000047816;Downstream|20189|ENSBTAT00000053229|pseudogene|ENSBTAG00000039981|pseudogene;Exon|exon_3_5_RETAINED|ENSBTAT00000064249|protein_coding|ENSBTAG00000047449|protein_coding;Exon|exon_1_5_RETAINED|ENSBTAT00000064249|protein_coding|ENSBTAG00000047449|protein_coding;Intergenic|ENSBTAG00000024000-ENSBTAG00000047449;Upstream|0|ENSBTAT00000064249|protein_co…
14	14500000	14600000	gain	4;Intergenic|ENSBTAG00000008409-ENSBTAG00000045398
14	14650000	14850000	gain	4;Intergenic|ENSBTAG00000008409-ENSBTAG00000045398
14	14900000	14950000	gain	4;Intergenic|ENSBTAG00000008409-ENSBTAG00000045398;Upstream|53689|ENSBTAT00000062831|miRNA|bta-mir-2310|miRNA
14	15000000	15300000	gain	4;Intergenic|ENSBTAG00000045398-ENSBTAG00000026172
14	15300000	15350000	gain	6;Intergenic|ENSBTAG00000045398-ENSBTAG00000026172
15	52200000	52250000	loss	1;Utr5prime|exon_1_6_RETAINED|ENSBTAT00000008325|protein_coding|ENSBTAG00000006345|protein_coding;Exon|exon_2_6_RETAINED|ENSBTAT00000008325|protein_coding|ENSBTAG00000006345|protein_coding;Exon|exon_1_4_RETAINED|ENSBTAT00000018601|protein_coding|ART1|protein_coding;Upstream|0|ENSBTAT00000008325|protein_coding|ENSBTAG00000006345|protein_coding;Exon|exon_3_6_RETAINED|ENSBTAT00000008325|protein_codi…
18	61600000	61750000	loss	1;Exon|exon_5_11_RETAINED|ENSBTAT00000012324|protein_coding|ENSBTAG00000009364|protein_coding;Exon|exon_4_12_RETAINED|ENSBTAT00000019910|protein_coding|ENSBTAG00000014328|protein_coding;Exon|exon_4_10_RETAINED|ENSBTAT00000020054|protein_coding|ENSBTAG00000002290|protein_coding;Exon|exon_1_10_RETAINED|ENSBTAT00000020054|protein_coding|ENSBTAG00000002290|protein_coding;Downstream|80431|ENSBTAT00000…
18	63250000	63350000	loss	1;Upstream|99486|ENSBTAT00000026048|protein_coding|ENSBTAG00000005841|protein_coding;Intergenic|ENSBTAG00000039086-ENSBTAG00000019348;Exon|exon_3_13_RETAINED|ENSBTAT00000026048|protein_coding|ENSBTAG00000005841|protein_coding;Upstream|0|ENSBTAT00000054607|protein_coding|ENSBTAG00000039086|protein_coding;Exon|exon_3_15_RETAINED|ENSBTAT00000007679|protein_coding|ENSBTAG00000019348|protein_coding;In…
18	63750000	63850000	gain	3;Downstream|0|ENSBTAT00000062932|protein_coding|ENSBTAG00000045803|protein_coding;Exon|exon_4_5_RETAINED|ENSBTAT00000052986|protein_coding|ENSBTAG00000038022|protein_coding;Exon|exon_1_4_RETAINED|ENSBTAT00000062932|protein_coding|ENSBTAG00000045803|protein_coding;Exon|exon_2_5_RETAINED|ENSBTAT00000015461|protein_coding|ENSBTAG00000047236|protein_coding;Intergenic|ENSBTAG00000039081-ENSBTAG000000…
19	19900000	19950000	gain	4;Exon|exon_1_4_RETAINED|ENSBTAT00000002400|protein_coding|ENSBTAG00000001836|protein_coding;Exon|exon_4_4_RETAINED|ENSBTAT00000002400|protein_coding|ENSBTAG00000001836|protein_coding;Exon|exon_1_3_RETAINED|ENSBTAT00000011321|protein_coding|ENSBTAG00000023970|protein_coding;Upstream|1709|ENSBTAT00000063976|protein_coding|ENSBTAG00000046595|protein_coding;Exon|exon_3_3_RETAINED|ENSBTAT00000011321|…
2	111800000	111850000	gain	6;Utr3prime|exon_1_1_RETAINED|ENSBTAT00000006990|protein_coding|RPS6|protein_coding;Upstream|0|ENSBTAT00000006990|protein_coding|RPS6|protein_coding;Downstream|20295|ENSBTAT00000006990|protein_coding|RPS6|protein_coding;Utr5prime|exon_1_1_RETAINED|ENSBTAT00000006990|protein_coding|RPS6|protein_coding;Exon|exon_1_1_RETAINED|ENSBTAT00000006990|protein_coding|RPS6|protein_coding;Intron|intron_1_RETA…
20	48150000	48200000	gain	5;Intergenic|ENSBTAG00000045813-ENSBTAG00000002845
21	2300000	2350000	gain	3;Utr3prime|exon_12_12_RETAINED|ENSBTAT00000049743|protein_coding|UBE3A|protein_coding;Exon|exon_11_12_RETAINED|ENSBTAT00000049743|protein_coding|UBE3A|protein_coding;Exon|exon_12_12_RETAINED|ENSBTAT00000049743|protein_coding|UBE3A|protein_coding;Intergenic|ENSBTAG00000045459-ENSBTAG00000002487;Downstream|46813|ENSBTAT00000049743|protein_coding|UBE3A|protein_coding
21	18700000	18750000	gain	3;Intergenic|ENSBTAG00000045960-ENSBTAG00000011213
21	69400000	69500000	gain	3;Exon|exon_7_15_RETAINED|ENSBTAT00000050485|protein_coding|TNFAIP2|protein_coding;Downstream|0|ENSBTAT00000050485|protein_coding|TNFAIP2|protein_coding;Exon|exon_1_15_RETAINED|ENSBTAT00000050485|protein_coding|TNFAIP2|protein_coding;Exon|exon_1_12_RETAINED|ENSBTAT00000038474|protein_coding|EXOC3L4|protein_coding;Utr3prime|exon_12_12_RETAINED|ENSBTAT00000038474|protein_coding|EXOC3L4|protein_codi…
22	6550000	6600000	loss	1;Intergenic|ENSBTAG00000009194-ENSBTAG00000009826
22	59700000	59750000	gain	10;Exon|exon_5_11_RETAINED|ENSBTAT00000043738|protein_coding|ISY1|protein_coding;Exon|exon_8_11_RETAINED|ENSBTAT00000043738|protein_coding|ISY1|protein_coding;Exon|exon_2_4_RETAINED|ENSBTAT00000016130|protein_coding|CNBP|protein_coding;Exon|exon_3_4_RETAINED|ENSBTAT00000016130|protein_coding|CNBP|protein_coding;Upstream|0|ENSBTAT00000016130|protein_coding|CNBP|protein_coding;Exon|exon_11_11_RETAI…
23	25350000	25450000	loss	1;Utr3prime|exon_4_4_ALTTENATIVE_POLY_A|ENSBTAT00000046285|protein_coding|BOLA-DQA5|protein_coding;Exon|exon_4_5_RETAINED|ENSBTAT00000046279|protein_coding|BOLA-DQB|protein_coding;Exon|exon_1_3_RETAINED|ENSBTAT00000034283|protein_coding|BOLA-DQA2|protein_coding;Exon|exon_4_4_ALTTENATIVE_POLY_A|ENSBTAT00000034282|protein_coding|BOLA-DQA2|protein_coding;Exon|exon_1_4_RETAINED|ENSBTAT00000034282|pro…
24	30700000	30750000	gain	3;Exon|exon_2_5_RETAINED|ENSBTAT00000018944|protein_coding|KCTD1|protein_coding;Utr5prime|exon_2_5_RETAINED|ENSBTAT00000018944|protein_coding|KCTD1|protein_coding
24	31500000	31550000	gain	4;Intergenic|ENSBTAG00000011531-ENSBTAG00000007383
26	23650000	23700000	gain	3;Exon|exon_2_8_RETAINED|ENSBTAT00000019061|protein_coding|CYP17A1|protein_coding;Exon|exon_6_8_RETAINED|ENSBTAT00000019061|protein_coding|CYP17A1|protein_coding;Exon|exon_4_4_RETAINED|ENSBTAT00000019063|protein_coding|WBP1L|protein_coding;Intron|intron_1_RETAINED-RETAINED|ENSBTAT00000005655|protein_coding|ARL3|protein_coding;Downstream|0|ENSBTAT00000019063|protein_coding|WBP1L|protein_coding;Exo…
26	34100000	34150000	gain	3;Intergenic|ENSBTAG00000021574-ENSBTAG00000019322
26	40200000	40250000	gain	5;Intergenic|ENSBTAG00000013641-ENSBTAG00000021801
26	40450000	40500000	gain	28;Intergenic|ENSBTAG00000007441-ENSBTAG00000032106
26	40600000	40650000	gain	3;Intergenic|ENSBTAG00000007441-ENSBTAG00000032106
26	40850000	40900000	gain	4;Intergenic|ENSBTAG00000007441-ENSBTAG00000032106
3	11950000	12150000	gain	3;Downstream|159820|ENSBTAT00000053853|protein_coding|ENSBTAG00000047988|protein_coding;Exon|exon_3_5_RETAINED|ENSBTAT00000033956|protein_coding|CD1D|protein_coding;Utr3prime|exon_6_6_RETAINED|ENSBTAT00000053853|protein_coding|ENSBTAG00000047988|protein_coding;Utr3prime|exon_5_5_RETAINED|ENSBTAT00000055787|protein_coding|CD1A|protein_coding;Exon|exon_6_6_RETAINED|ENSBTAT00000009739|protein_coding…
3	101450000	101500000	gain	12;Intergenic|ENSBTAG00000040435-ENSBTAG00000012648
7	14800000	14850000	gain	3;Intergenic|ENSBTAG00000035396-ENSBTAG00000035395
8	45450000	45500000	gain	5;Intergenic|ENSBTAG00000045233-ENSBTAG00000001306;Upstream|53978|ENSBTAT00000001725|protein_coding|FXN|protein_coding;Exon|exon_1_1_RETAINED|ENSBTAT00000062666|rRNA|5S_rRNA|rRNA;Upstream|41852|ENSBTAT00000062666|rRNA|5S_rRNA|rRNA;Intergenic|ENSBTAG00000009917-ENSBTAG00000045233;Downstream|0|ENSBTAT00000062666|rRNA|5S_rRNA|rRNA
8	73000000	73050000	gain	3;Intergenic|ENSBTAG00000039171-ENSBTAG00000001219
9	88200000	88350000	gain	3;Upstream|0|ENSBTAT00000049047|protein_coding|ENSBTAG00000039875|protein_coding;Exon|exon_5_5_RETAINED|ENSBTAT00000025021|protein_coding|ENSBTAG00000036061|protein_coding;Exon|exon_1_6_RETAINED|ENSBTAT00000064751|protein_coding|ENSBTAG00000047902|protein_coding;Utr3prime|exon_6_6_RETAINED|ENSBTAT00000064751|protein_coding|ENSBTAG00000047902|protein_coding;Exon|exon_2_3_RETAINED|ENSBTAT0000001635…
X	147150000	147200000	gain	11;Intergenic|ENSBTAG00000000207-ENSBTAG00000027841
X	147250000	147300000	gain	6;Intergenic|ENSBTAG00000000207-ENSBTAG00000027841
